# Supplementary material for: Genome-wide association study of leprosy in Malawi and Mali
Source: PLoS Pathog. 2022 Sep 19;18(9):e1010312. doi: 10.1371/journal.ppat.1010312 (PMC9624411; doi:10.1371/journal.ppat.1010312)
Supplement: S1 Table — Discovery (Malawi), replication (Mali) and meta-analysis association statistics for loci suggestively associated (p < 1 × 10−5) with leprosy risk in Malawi. (XLSX) [file ppat.1010312.s014.xlsx]

## Sheet: Sheet1
							Malawi				Mali				Meta-analysis
SNP	Chr	Position	Ref allele	Eff allele	R2 to peak SNP	Gene(s)*	EAF	Info	OR (95% CI)	P-value	EAF	Info	OR (95% CI)	P-value	OR (95% CI)	P-value
rs405689:T	1	8273551	C	T	1	RP11-431K24.1,RP11-431K24.2,RNU1-7P,RP11-431K24.3,RP11-431K24.4,RN7SL729P,RNU6-991P	0.842	0.546	0.35 (0.22-0.57)	4.02e-06	0.846	0.671	1.08 (0.63-1.84)	0.777169	0.58 (0.41-0.82)	0.00234
rs74057294:A	1	14463460	G	A	1	RNU6-1265P,RP11-344F13.1	0.172	0.978	2.07 (1.49-2.88)	8.44e-06	0.072	0.973	0.84 (0.45-1.56)	0.575862	1.7 (1.27-2.27)	0.000324
rs201434151:CT	1	17176129	C	CT	1	CROCC,CROCCP4,MST1L,RP11-108M9.1,RP11-108M9.2,MIR3675,U1,RP11-108M9.4,RP11-108M9.5,RNU1-2,RP11-108M9.6	0.675	0.691	2 (1.45-2.76)	9.6e-06	0.718	0.634	0.93 (0.61-1.41)	0.716859	1.51 (1.17-1.94)	0.00168
rs113279853:C	1	58523477	T	C	1	DAB1,HNRNPA1P6,RPS26P15,RP11-393I23.4,RP11-393I23.3	0.16	0.816	2.29 (1.59-3.3)	3.66e-06	0.145	0.814	0.98 (0.58-1.65)	0.942135	1.73 (1.28-2.33)	0.000312
rs1762499:T	1	107639956	C	T	0.85	PRMT6,NTNG1	0.079	0.925	0.33 (0.19-0.56)	6.33e-06	0.074	0.9	0.95 (0.5-1.8)	0.873376	0.5 (0.34-0.76)	0.000989
rs1612733:T	1	107661606	C	T	0.87	PRMT6,NTNG2	0.091	0.844	0.31 (0.18-0.53)	1.89e-06	0.078	0.875	1.02 (0.55-1.9)	0.945787	0.51 (0.34-0.77)	0.00132
rs114231265:A	1	107677934	G	A	1	PRMT6,NTNG3	0.084	0.905	0.25 (0.14-0.44)	3.73e-08	0.089	0.932	1.12 (0.62-2.03)	0.70662	0.5 (0.33-0.75)	0.000821
rs180840352:G	1	107681915	C	G	0.9	PRMT6,NTNG4	0.072	0.947	0.27 (0.16-0.48)	6.13e-07	0.069	0.952	0.91 (0.49-1.66)	0.749043	0.47 (0.31-0.72)	0.000395
rs546122198:T	1	107684944	C	T	0.88	PRMT6,NTNG5	0.078	1	0.36 (0.22-0.58)	9.29e-06	0.064	0.998	0.65 (0.35-1.21)	0.173403	0.45 (0.31-0.66)	4.09e-05
rs61819451:C	1	204904703	T	C	1	NFASC,SNORD112,RP11-494K3.2	0.071	0.828	0.29 (0.16-0.53)	7e-06	0.089	0.912	1.1 (0.6-2.03)	0.760321	0.56 (0.36-0.86)	0.00775
rs6690847:T	1	238556742	G	T	0.91	RNU6-725P,LINC01139,RP11-177F15.1,KRT18P32	0.876	0.744	3.25 (2-5.27)	1.92e-07	0.894	0.753	0.98 (0.56-1.74)	0.954239	1.96 (1.36-2.84)	0.00033
rs923542:A	1	238559897	C	A	1	RNU6-725P,LINC01139,RP11-177F15.1,KRT18P33	0.901	0.816	3.58 (2.13-6.03)	1.19e-07	0.909	0.83	1.15 (0.65-2.06)	0.631954	2.16 (1.47-3.18)	9.76e-05
rs7549053:C	1	238561021	T	C	0.86	RNU6-725P,LINC01139,RP11-177F15.1,KRT18P34	0.908	0.798	3.76 (2.16-6.54)	1.66e-07	0.909	0.826	1.17 (0.65-2.09)	0.600218	2.16 (1.45-3.23)	0.000166
rs6429077:A	1	238562046	G	A	1	RNU6-725P,LINC01139,RP11-177F15.1,KRT18P35	0.901	0.804	3.56 (2.11-6.01)	1.73e-07	0.909	0.818	1.18 (0.66-2.12)	0.575165	2.17 (1.47-3.21)	9.51e-05
rs13006813:C	2	36969336	A	C	1	FEZ2,RP11-294L11.1,VIT,AC007382.1	0.23	0.657	2.6 (1.78-3.78)	1.15e-07	0.28	0.722	0.81 (0.53-1.22)	0.30394	1.52 (1.15-2.01)	0.003
rs11689619:T	2	36969712	C	T	0.67	FEZ2,RP11-294L11.1,VIT,AC007382.2	0.171	0.627	2.86 (1.83-4.47)	7.39e-07	0.198	0.702	0.75 (0.49-1.17)	0.207756	1.45 (1.06-1.98)	0.0202
rs11689624:G	2	36969753	C	G	0.52	FEZ2,RP11-294L11.1,VIT,AC007382.3	0.206	0.638	2.4 (1.63-3.55)	3.12e-06	0.263	0.737	0.85 (0.56-1.28)	0.429842	1.46 (1.1-1.94)	0.0085
rs13029507:A	2	36972899	G	A	0.76	FEZ2,RP11-294L11.1,VIT,AC007382.4	0.192	0.644	2.37 (1.59-3.54)	7.72e-06	0.221	0.71	0.91 (0.59-1.41)	0.676957	1.54 (1.14-2.06)	0.00438
rs12712520:G	2	36974088	T	G	0.79	FEZ2,RP11-294L11.1,VIT,AC007382.5	0.213	0.651	2.35 (1.6-3.43)	3.8e-06	0.243	0.716	0.93 (0.61-1.41)	0.730761	1.54 (1.16-2.04)	0.00254
rs6443089:C	3	7167826	T	C	1	GRM7	0.435	0.742	1.85 (1.4-2.45)	8.15e-06	0.466	0.788	1.1 (0.76-1.59)	0.608137	1.53 (1.23-1.91)	0.000171
rs9878317:G	3	108113650	A	G	1	HHLA2,AC078855.1,HNRNPA1P17,MYH15	0.124	0.675	2.79 (1.74-4.48)	6.77e-06	0.143	0.747	0.38 (0.22-0.65)	0.00024955	1.2 (0.84-1.71)	0.329
rs16827759:C	3	117678320	A	C	1	LSAMP,RP11-384F7.2,RP11-384F7.1	0.256	0.955	1.83 (1.39-2.41)	9.91e-06	0.175	0.936	0.87 (0.57-1.33)	0.51407	1.47 (1.17-1.85)	0.001
rs75482941:T	3	117678463	C	T	1	LSAMP,RP11-384F7.2,RP11-384F7.2	0.256	0.955	1.83 (1.39-2.41)	9.87e-06	0.175	0.936	0.87 (0.57-1.33)	0.514258	1.47 (1.17-1.85)	0.000997
rs80324380:A	3	117679269	C	A	1	LSAMP,RP11-384F7.2,RP11-384F7.3	0.256	0.954	1.83 (1.39-2.41)	9.58e-06	0.175	0.935	0.87 (0.57-1.33)	0.515369	1.47 (1.17-1.85)	0.000976
rs77776504:T	3	117680540	C	T	1	LSAMP,RP11-384F7.2,RP11-384F7.4	0.256	0.953	1.84 (1.4-2.42)	9.22e-06	0.176	0.933	0.89 (0.59-1.36)	0.59787	1.48 (1.18-1.86)	0.000802
rs79155091:T	3	117681004	A	T	1	LSAMP,RP11-384F7.2,RP11-384F7.5	0.256	0.953	1.84 (1.4-2.42)	9.02e-06	0.175	0.934	0.87 (0.57-1.33)	0.517191	1.48 (1.17-1.86)	0.000934
rs73193775:G	3	124382724	A	G	1	KALRN,AC080008.1,RP11-71H17.7,UMPS,MIR544B,RP11-71H17.1,RP11-71H17.9,ITGB5	0.057	0.953	0.28 (0.15-0.52)	9.54e-06	0.074	0.943	0.8 (0.43-1.48)	0.478048	0.48 (0.31-0.74)	0.000911
rs73861711:T	4	161753427	C	T	1	RPS14P7	0.063	1	3.26 (1.93-5.51)	2e-06	0.057	1	1.48 (0.72-3.04)	0.280417	2.48 (1.63-3.79)	2.6e-05
rs73861715:C	4	161765225	T	C	0.98	RPS14P8	0.046	0.812	4.8 (2.24-10.32)	4.62e-06	0.042	0.918	1.66 (0.66-4.19)	0.270528	3.12 (1.73-5.63)	0.000155
rs6888285:A	5	100306654	G	A	1	ST8SIA4	0.061	0.878	3.7 (2.04-6.7)	3.32e-06	0.066	0.872	0.85 (0.42-1.71)	0.649253	1.99 (1.27-3.12)	0.00288
rs142245664:T	5	100326622	C	T	1	ST8SIA4	0.061	0.868	3.8 (2.09-6.93)	2.38e-06	0.067	0.868	0.83 (0.41-1.65)	0.588646	1.97 (1.25-3.1)	0.00332
rs116739792:A	5	100328639	G	A	1	ST8SIA4	0.061	0.868	3.8 (2.09-6.93)	2.38e-06	0.067	0.868	0.83 (0.41-1.65)	0.588104	1.97 (1.25-3.1)	0.00332
rs7721205:C	5	115727488	T	C	0.79	COMMD10,CTC-339F2.2,SEMA6A,AC010296.1,CTB-118N6.3	0.117	0.875	0.39 (0.25-0.6)	6.25e-06	0.105	0.899	1.26 (0.74-2.15)	0.382859	0.62 (0.44-0.87)	0.00582
rs76796320:G	5	115729897	A	G	0.79	COMMD10,CTC-339F2.2,SEMA6A,AC010296.1,CTB-118N6.4	0.117	0.873	0.39 (0.25-0.6)	6.16e-06	0.107	0.904	1.26 (0.74-2.15)	0.38587	0.62 (0.44-0.87)	0.00571
rs61273091:G	5	115734958	C	G	0.98	COMMD10,CTC-339F2.2,SEMA6A,AC010296.1,CTB-118N6.5	0.094	0.87	0.34 (0.21-0.56)	4.1e-06	0.1	0.904	1.29 (0.75-2.21)	0.351431	0.63 (0.44-0.9)	0.0114
rs17139708:A	5	115739315	G	A	0.98	COMMD10,CTC-339F2.2,SEMA6A,AC010296.1,CTB-118N6.6	0.096	0.866	0.34 (0.21-0.56)	4.04e-06	0.101	0.907	1.29 (0.75-2.21)	0.346388	0.63 (0.44-0.9)	0.0112
rs59465157:A	5	115740808	G	A	0.98	COMMD10,CTC-339F2.2,SEMA6A,AC010296.1,CTB-118N6.7	0.096	0.86	0.33 (0.21-0.55)	2.1e-06	0.102	0.899	1.26 (0.74-2.16)	0.393141	0.61 (0.43-0.88)	0.00757
rs60844458:A	5	115741116	G	A	0.98	COMMD10,CTC-339F2.2,SEMA6A,AC010296.1,CTB-118N6.8	0.096	0.86	0.33 (0.21-0.55)	2.1e-06	0.102	0.899	1.26 (0.74-2.16)	0.392784	0.61 (0.43-0.88)	0.00759
rs74330983:G	5	115742136	A	G	1	COMMD10,CTC-339F2.2,SEMA6A,AC010296.1,CTB-118N6.9	0.097	0.862	0.33 (0.2-0.54)	1.47e-06	0.101	0.898	1.24 (0.72-2.12)	0.432674	0.6 (0.42-0.86)	0.00573
rs79046841:A	5	115772702	G	A	0.82	COMMD10,CTC-339F2.2,SEMA6A,AC010296.1,CTB-118N6.10	0.089	0.864	0.34 (0.21-0.56)	6.68e-06	0.11	0.907	1.08 (0.65-1.8)	0.760316	0.6 (0.42-0.86)	0.00564
rs6861198:G	5	115775168	C	G	0.82	COMMD10,CTC-339F2.2,SEMA6A,AC010296.1,CTB-118N6.11	0.089	0.864	0.34 (0.21-0.56)	6.7e-06	0.111	0.908	1.08 (0.65-1.8)	0.756551	0.6 (0.42-0.86)	0.0057
rs79072487:G	5	115787666	A	G	0.76	COMMD10,CTC-339F2.2,SEMA6A,AC010296.1,CTB-118N6.12	0.088	0.849	0.33 (0.19-0.55)	4.52e-06	0.109	0.895	1.11 (0.66-1.86)	0.700131	0.6 (0.42-0.87)	0.00643
rs77988180:A	5	115788937	G	A	0.76	COMMD10,CTC-339F2.2,SEMA6A,AC010296.1,CTB-118N6.13	0.088	0.846	0.33 (0.19-0.55)	4.82e-06	0.109	0.894	1.11 (0.66-1.86)	0.701903	0.6 (0.42-0.87)	0.00662
rs7768735:A	6	24527909	G	A	0.84	GPLD1,ALDH5A1,KIAA0319,KRT8P43	0.11	0.906	0.39 (0.26-0.61)	8.6e-06	0.145	0.932	0.9 (0.57-1.43)	0.655723	0.58 (0.42-0.8)	0.000818
rs59898463:TA	6	24538701	T	TA	1	GPLD1,ALDH5A1,KIAA0319,KRT8P44	0.123	0.915	0.4 (0.26-0.6)	3.3e-06	0.146	0.932	0.89 (0.56-1.41)	0.621753	0.57 (0.42-0.77)	0.000325
rs11434290:CT	6	126327744	C	CT	1	NCOA7,HINT3,RNA5SP216,TRMT11	0.17	0.84	2.11 (1.5-2.98)	9.99e-06	0.135	0.81	0.88 (0.55-1.41)	0.586095	1.56 (1.18-2.06)	0.00177
rs12111987:T	7	142990605	G	T	1	TAS2R40,AC073342.1,GSTK1,AC073342.12,TMEM139,CASP2,RN7SL535P,RN7SL481P,HINT1P1,CLCN1,FAM131B,RP11-563K23.1,AC093673.5,ZYX,EPHA1	0.124	1	0.4 (0.27-0.59)	1.05e-06	0.268	0.838	1.04 (0.68-1.61)	0.849993	0.61 (0.46-0.82)	0.000847
rs112045579:T	7	152447855	TA	T	0.65	XRCC2,RN7SL811P,ATP5F1P3,RN7SL845P,ACTR3B	0.816	0.615	2.52 (1.62-3.89)	7.83e-06	0.831	0.658	1.1 (0.66-1.84)	0.715784	1.78 (1.27-2.48)	0.000714
rs13238406:C	7	152451444	A	C	0.74	XRCC2,RN7SL811P,ATP5F1P3,RN7SL845P,ACTR3B	0.825	0.608	2.61 (1.66-4.11)	6.33e-06	0.858	0.638	1.06 (0.62-1.8)	0.833131	1.78 (1.26-2.52)	0.00103
rs6946046:G	7	152483857	A	G	0.75	XRCC2,RN7SL811P,ATP5F1P3,RN7SL845P,ACTR3B	0.823	0.61	2.69 (1.7-4.24)	3.29e-06	0.854	0.64	0.98 (0.57-1.68)	0.937733	1.76 (1.24-2.49)	0.00146
rs200636794:T	7	152485260	TG	T	0.24	XRCC2,RN7SL811P,ATP5F1P3,RN7SL845P,ACTR3B	0.637	0.544	2.14 (1.5-3.06)	9.02e-06	0.722	0.591	1.22 (0.78-1.93)	0.383407	1.73 (1.31-2.3)	0.000124
rs59185362:T	7	152495284	C	T	0.75	XRCC2,RN7SL811P,ATP5F1P3,RN7SL845P,ACTR3B	0.823	0.611	2.68 (1.7-4.23)	3.31e-06	0.853	0.641	0.97 (0.57-1.66)	0.909363	1.75 (1.24-2.48)	0.00156
rs4071598:A	7	152496380	G	A	0.76	XRCC2,RN7SL811P,ATP5F1P3,RN7SL845P,ACTR3B	0.822	0.611	2.69 (1.71-4.25)	2.96e-06	0.852	0.642	1 (0.59-1.71)	0.980051	1.78 (1.26-2.51)	0.00115
rs4726206:A	7	152496619	T	A	0.76	XRCC2,RN7SL811P,ATP5F1P3,RN7SL845P,ACTR3B	0.823	0.611	2.68 (1.7-4.23)	3.31e-06	0.853	0.641	0.97 (0.57-1.66)	0.906229	1.75 (1.24-2.48)	0.00157
rs77315933:G	7	152499364	A	G	0.76	XRCC2,RN7SL811P,ATP5F1P3,RN7SL845P,ACTR3B	0.823	0.611	2.68 (1.7-4.23)	3.32e-06	0.853	0.641	0.97 (0.57-1.66)	0.903767	1.75 (1.24-2.48)	0.00158
rs6464277:T	7	152513036	C	T	1	XRCC2,RN7SL811P,ATP5F1P3,RN7SL845P,ACTR3B	0.794	0.619	2.79 (1.81-4.28)	3.04e-07	0.792	0.673	0.92 (0.56-1.51)	0.729315	1.74 (1.25-2.41)	0.000926
rs2689598:C	7	152518957	T	C	0.76	XRCC2,RN7SL811P,ATP5F1P3,RN7SL845P,ACTR3B	0.822	0.613	2.65 (1.69-4.17)	3.89e-06	0.852	0.643	1 (0.58-1.71)	0.9841	1.77 (1.25-2.5)	0.00124
rs3864523:A	7	152521953	T	A	0.76	XRCC2,RN7SL811P,ATP5F1P3,RN7SL845P,ACTR3B	0.822	0.615	2.67 (1.7-4.2)	3.13e-06	0.85	0.649	0.99 (0.58-1.68)	0.956534	1.76 (1.25-2.49)	0.00131
rs2689554:T	7	152536321	C	T	0.75	XRCC2,RN7SL811P,ATP5F1P3,RN7SL845P,ACTR3B	0.823	0.612	2.73 (1.73-4.32)	2.34e-06	0.853	0.644	0.89 (0.51-1.54)	0.671892	1.73 (1.21-2.46)	0.00238
rs10276445:T	7	152540119	C	T	0.75	XRCC2,RN7SL811P,ATP5F1P3,RN7SL845P,ACTR3B	0.823	0.613	2.72 (1.72-4.3)	2.4e-06	0.854	0.644	0.88 (0.51-1.53)	0.655215	1.72 (1.21-2.45)	0.00245
rs7804385:G	7	152541290	A	G	0.75	XRCC2,RN7SL811P,ATP5F1P3,RN7SL845P,ACTR3B	0.822	0.616	2.76 (1.75-4.36)	1.67e-06	0.851	0.652	0.99 (0.58-1.67)	0.952424	1.78 (1.26-2.51)	0.00112
rs940262:C	7	152544637	T	C	0.71	XRCC2,RN7SL811P,ATP5F1P3,RN7SL845P,ACTR3B	0.815	0.624	2.52 (1.63-3.9)	6.43e-06	0.831	0.672	0.75 (0.44-1.27)	0.270825	1.54 (1.1-2.16)	0.0111
rs569880749:T	8	1236547	C	T	1	CTD-2281E23.2,CTD-2281E23.3,CTD-2281E23.1,AF067845.1	0.241	0.914	2.03 (1.52-2.7)	7.39e-07	0.245	0.925	1.26 (0.85-1.87)	0.240884	1.72 (1.36-2.16)	4.84e-06
rs73686865:G	8	74537943	A	G	0.99	STAU2,RP11-116B19.2,VENTXP6,RP11-463D19.1,RP11-463D19.2	0.077	0.928	0.33 (0.2-0.56)	8.52e-06	0.059	0.867	1.72 (0.68-4.38)	0.238602	0.49 (0.31-0.78)	0.00231
rs147311354:T	8	74667269	C	T	1	STAU2,RP11-116B19.2,VENTXP6,RP11-463D19.1,RP11-463D19.3	0.079	0.915	0.32 (0.19-0.54)	3.81e-06	0.062	0.834	1.48 (0.61-3.55)	0.376121	0.48 (0.3-0.75)	0.00124
rs10815011:T	9	4538034	C	T	1	SLC1A1,SPATA6L,RP11-6J24.3	0.442	0.854	1.74 (1.36-2.24)	8.48e-06	0.418	0.858	0.84 (0.59-1.2)	0.339895	1.37 (1.12-1.68)	0.00263
rs10758631:A	9	4546319	C	A	0.85	SLC1A1,SPATA6L,RP11-6J24.4	0.452	0.782	1.78 (1.37-2.32)	8.92e-06	0.453	0.806	0.89 (0.62-1.29)	0.540874	1.41 (1.14-1.74)	0.00156
rs1064020:C	10	75008561	T	C	1	ECD,FAM149B1,DNAJC9,Y_RNA,EIF4A2P2,MRPS16,DNAJC9-AS1,RP11-152N13.5,TTC18,RNU6-833P,snoU13,Y_RNA	0.655	0.886	0.55 (0.42-0.72)	9.67e-06	0.582	0.903	0.93 (0.65-1.32)	0.672354	0.67 (0.54-0.83)	0.000224
rs1984795:T	10	104226830	C	T	1	GBF1,NFKB2,PSD,FBXL15,CUEDC2,MIR146B,RP11-18I14.10,C10orf95,TMEM180,ACTR1A,RP11-18I14.11,SUFU,RN7SL21P	0.248	0.904	0.52 (0.39-0.7)	8.07e-06	0.341	0.914	0.51 (0.35-0.73)	0.00020641	0.52 (0.41-0.65)	1.66e-08
rs2015583:G	10	104226983	A	G	1	GBF1,NFKB2,PSD,FBXL15,CUEDC2,MIR146B,RP11-18I14.10,C10orf95,TMEM180,ACTR1A,RP11-18I14.11,SUFU,RN7SL21P	0.247	0.904	0.52 (0.38-0.7)	6.99e-06	0.342	0.914	0.5 (0.34-0.72)	0.00011406	0.51 (0.4-0.64)	8.81e-09
rs12781718:A	10	104227433	G	A	1	GBF1,NFKB2,PSD,FBXL15,CUEDC2,MIR146B,RP11-18I14.10,C10orf95,TMEM180,ACTR1A,RP11-18I14.11,SUFU,RN7SL21P	0.248	0.904	0.51 (0.38-0.69)	5.84e-06	0.342	0.913	0.51 (0.36-0.74)	0.00024257	0.51 (0.41-0.65)	1.44e-08
rs12781742:A	10	104227469	G	A	1	GBF1,NFKB2,PSD,FBXL15,CUEDC2,MIR146B,RP11-18I14.10,C10orf95,TMEM180,ACTR1A,RP11-18I14.11,SUFU,RN7SL21P	0.247	0.905	0.52 (0.38-0.7)	7.03e-06	0.341	0.915	0.51 (0.35-0.73)	0.00020681	0.51 (0.41-0.65)	1.47e-08
rs12762305:T	10	104227623	C	T	1	GBF1,NFKB2,PSD,FBXL15,CUEDC2,MIR146B,RP11-18I14.10,C10orf95,TMEM180,ACTR1A,RP11-18I14.11,SUFU,RN7SL21P	0.247	0.905	0.52 (0.38-0.7)	7.03e-06	0.341	0.915	0.51 (0.35-0.73)	0.00020646	0.51 (0.41-0.65)	1.47e-08
rs12763794:C	10	104227661	T	C	1	GBF1,NFKB2,PSD,FBXL15,CUEDC2,MIR146B,RP11-18I14.10,C10orf95,TMEM180,ACTR1A,RP11-18I14.11,SUFU,RN7SL21P	0.247	0.905	0.52 (0.38-0.7)	7.01e-06	0.341	0.915	0.51 (0.35-0.73)	0.00020595	0.51 (0.41-0.65)	1.47e-08
rs11593526:A	10	104228017	C	A	1	GBF1,NFKB2,PSD,FBXL15,CUEDC2,MIR146B,RP11-18I14.10,C10orf95,TMEM180,ACTR1A,RP11-18I14.11,SUFU,RN7SL21P	0.246	0.905	0.52 (0.39-0.7)	9.16e-06	0.34	0.915	0.51 (0.35-0.73)	0.0002104	0.52 (0.41-0.65)	1.9e-08
rs11593583:A	10	104228149	G	A	1	GBF1,NFKB2,PSD,FBXL15,CUEDC2,MIR146B,RP11-18I14.10,C10orf95,TMEM180,ACTR1A,RP11-18I14.11,SUFU,RN7SL21P	0.246	0.905	0.52 (0.39-0.7)	9.2e-06	0.34	0.914	0.51 (0.35-0.73)	0.00020851	0.52 (0.41-0.65)	1.89e-08
rs11593589:A	10	104228299	C	A	1	GBF1,NFKB2,PSD,FBXL15,CUEDC2,MIR146B,RP11-18I14.10,C10orf95,TMEM180,ACTR1A,RP11-18I14.11,SUFU,RN7SL21P	0.246	0.905	0.52 (0.39-0.7)	9.17e-06	0.34	0.915	0.51 (0.35-0.73)	0.00020999	0.52 (0.41-0.65)	1.9e-08
rs41306870:T	10	104229785	C	T	0.99	GBF1,NFKB2,PSD,FBXL15,CUEDC2,MIR146B,RP11-18I14.10,C10orf95,TMEM180,ACTR1A,RP11-18I14.11,SUFU,RN7SL21P	0.25	0.903	0.51 (0.38-0.69)	5.54e-06	0.342	0.914	0.52 (0.36-0.74)	0.00023604	0.52 (0.41-0.65)	1.33e-08
rs2025712:C	10	104230064	T	C	0.99	GBF1,NFKB2,PSD,FBXL15,CUEDC2,MIR146B,RP11-18I14.10,C10orf95,TMEM180,ACTR1A,RP11-18I14.11,SUFU,RN7SL21P	0.25	0.903	0.51 (0.38-0.69)	5.54e-06	0.345	0.914	0.52 (0.36-0.74)	0.00023604	0.52 (0.41-0.65)	1.33e-08
rs2025713:G	10	104230156	A	G	0.99	GBF1,NFKB2,PSD,FBXL15,CUEDC2,MIR146B,RP11-18I14.10,C10orf95,TMEM180,ACTR1A,RP11-18I14.11,SUFU,RN7SL21P	0.25	0.903	0.51 (0.38-0.69)	5.54e-06	0.345	0.914	0.52 (0.36-0.74)	0.00023728	0.52 (0.41-0.65)	1.34e-08
rs58061354:T	10	104230930	TTCGGTGCTGGG	T	0.99	GBF1,NFKB2,PSD,FBXL15,CUEDC2,MIR146B,RP11-18I14.10,C10orf95,TMEM180,ACTR1A,RP11-18I14.11,SUFU,RN7SL21P	0.25	0.903	0.51 (0.38-0.69)	5.54e-06	0.345	0.914	0.52 (0.36-0.74)	0.00023501	0.52 (0.41-0.65)	1.33e-08
rs11191295:G	10	104231054	A	G	0.99	GBF1,NFKB2,PSD,FBXL15,CUEDC2,MIR146B,RP11-18I14.10,C10orf95,TMEM180,ACTR1A,RP11-18I14.11,SUFU,RN7SL21P	0.25	0.903	0.51 (0.38-0.69)	5.54e-06	0.343	0.914	0.52 (0.36-0.74)	0.00023586	0.52 (0.41-0.65)	1.33e-08
rs7081110:G	10	104231651	A	G	0.99	GBF1,NFKB2,PSD,FBXL15,CUEDC2,MIR146B,RP11-18I14.10,C10orf95,TMEM180,ACTR1A,RP11-18I14.11,SUFU,RN7SL21P	0.249	0.904	0.52 (0.38-0.69)	5.64e-06	0.344	0.915	0.53 (0.37-0.76)	0.00041895	0.52 (0.41-0.65)	2.26e-08
rs7081467:C	10	104231662	G	C	0.99	GBF1,NFKB2,PSD,FBXL15,CUEDC2,MIR146B,RP11-18I14.10,C10orf95,TMEM180,ACTR1A,RP11-18I14.11,SUFU,RN7SL21P	0.249	0.904	0.52 (0.38-0.69)	5.64e-06	0.344	0.915	0.53 (0.37-0.76)	0.00041895	0.52 (0.41-0.65)	2.26e-08
rs3740415:A	10	104232716	G	A	0.99	GBF1,NFKB2,PSD,FBXL15,CUEDC2,MIR146B,RP11-18I14.10,C10orf95,TMEM180,ACTR1A,RP11-18I14.11,SUFU,RN7SL21P	0.249	0.904	0.52 (0.38-0.69)	5.57e-06	0.344	0.915	0.53 (0.37-0.76)	0.0004144	0.52 (0.41-0.65)	2.21e-08
rs3740414:G	10	104232809	T	G	0.99	GBF1,NFKB2,PSD,FBXL15,CUEDC2,MIR146B,RP11-18I14.10,C10orf95,TMEM180,ACTR1A,RP11-18I14.11,SUFU,RN7SL21P	0.25	0.903	0.51 (0.38-0.69)	5.52e-06	0.345	0.914	0.52 (0.36-0.74)	0.0002354	0.52 (0.41-0.65)	1.32e-08
rs11230952:G	11	61942565	A	G	0.88	RP11-810P12.5,INCENP,RP11-691L4.2,SCGB1D1,SCGB2A1,RP11-703H8.9,SCGB1D2,SCGB2A2	0.06	0.749	3.74 (1.96-7.13)	7.59e-06	0.048	0.805	0.4 (0.19-0.84)	0.0122563	1.44 (0.88-2.34)	0.146
rs149070077:CT	11	61942720	C	CT	1	RP11-810P12.5,INCENP,RP11-691L4.2,SCGB1D1,SCGB2A1,RP11-703H8.9,SCGB1D2,SCGB2A3	0.066	0.73	4.11 (2.14-7.88)	1.18e-06	0.055	0.777	0.46 (0.23-0.94)	0.0294429	1.51 (0.94-2.44)	0.0912
rs72932062:T	11	61942859	A	T	0.88	RP11-810P12.5,INCENP,RP11-691L4.2,SCGB1D1,SCGB2A1,RP11-703H8.9,SCGB1D2,SCGB2A4	0.06	0.744	3.77 (1.98-7.2)	6.49e-06	0.048	0.797	0.4 (0.19-0.84)	0.0120688	1.44 (0.89-2.35)	0.141
rs11230954:T	11	61942992	C	T	0.88	RP11-810P12.5,INCENP,RP11-691L4.2,SCGB1D1,SCGB2A1,RP11-703H8.9,SCGB1D2,SCGB2A5	0.06	0.744	3.77 (1.98-7.2)	6.51e-06	0.048	0.797	0.4 (0.19-0.84)	0.0120819	1.44 (0.89-2.35)	0.141
rs11230955:C	11	61943235	A	C	0.88	RP11-810P12.5,INCENP,RP11-691L4.2,SCGB1D1,SCGB2A1,RP11-703H8.9,SCGB1D2,SCGB2A6	0.06	0.744	3.77 (1.98-7.2)	6.61e-06	0.048	0.797	0.4 (0.19-0.84)	0.012128	1.44 (0.88-2.35)	0.142
rs72932074:T	11	61943845	C	T	0.88	RP11-810P12.5,INCENP,RP11-691L4.2,SCGB1D1,SCGB2A1,RP11-703H8.9,SCGB1D2,SCGB2A7	0.06	0.743	3.77 (1.98-7.2)	6.63e-06	0.048	0.797	0.4 (0.19-0.84)	0.011993	1.44 (0.88-2.35)	0.142
rs72932075:T	11	61943876	G	T	0.88	RP11-810P12.5,INCENP,RP11-691L4.2,SCGB1D1,SCGB2A1,RP11-703H8.9,SCGB1D2,SCGB2A8	0.06	0.743	3.77 (1.97-7.19)	6.72e-06	0.048	0.792	0.39 (0.19-0.83)	0.010997	1.44 (0.88-2.34)	0.148
rs112071554:C	11	61944065	T	C	0.88	RP11-810P12.5,INCENP,RP11-691L4.2,SCGB1D1,SCGB2A1,RP11-703H8.9,SCGB1D2,SCGB2A9	0.06	0.743	3.77 (1.98-7.2)	6.65e-06	0.048	0.797	0.4 (0.19-0.84)	0.012166	1.44 (0.88-2.35)	0.142
rs12364829:G	11	61944310	T	G	0.88	RP11-810P12.5,INCENP,RP11-691L4.2,SCGB1D1,SCGB2A1,RP11-703H8.9,SCGB1D2,SCGB2A10	0.06	0.743	3.77 (1.98-7.2)	6.68e-06	0.048	0.797	0.4 (0.19-0.84)	0.0121797	1.44 (0.88-2.35)	0.142
rs12364840:C	11	61944422	T	C	0.87	RP11-810P12.5,INCENP,RP11-691L4.2,SCGB1D1,SCGB2A1,RP11-703H8.9,SCGB1D2,SCGB2A11	0.062	0.737	3.64 (1.92-6.91)	9.41e-06	0.048	0.796	0.4 (0.19-0.84)	0.0122129	1.43 (0.88-2.33)	0.146
rs12364843:C	11	61944446	T	C	0.88	RP11-810P12.5,INCENP,RP11-691L4.2,SCGB1D1,SCGB2A1,RP11-703H8.9,SCGB1D2,SCGB2A12	0.06	0.743	3.77 (1.98-7.2)	6.68e-06	0.048	0.797	0.4 (0.19-0.84)	0.0121973	1.44 (0.88-2.35)	0.142
rs10897222:T	11	61945388	C	T	0.86	RP11-810P12.5,INCENP,RP11-691L4.2,SCGB1D1,SCGB2A1,RP11-703H8.9,SCGB1D2,SCGB2A13	0.061	0.74	3.79 (1.99-7.24)	6.03e-06	0.048	0.796	0.4 (0.19-0.84)	0.0122033	1.45 (0.89-2.36)	0.138
rs35839256:A	11	61945551	ACT	A	0.88	RP11-810P12.5,INCENP,RP11-691L4.2,SCGB1D1,SCGB2A1,RP11-703H8.9,SCGB1D2,SCGB2A14	0.06	0.742	3.77 (1.97-7.2)	7.26e-06	0.048	0.797	0.4 (0.19-0.84)	0.0122268	1.44 (0.88-2.35)	0.145
rs10897224:A	11	61945578	G	A	0.88	RP11-810P12.5,INCENP,RP11-691L4.2,SCGB1D1,SCGB2A1,RP11-703H8.9,SCGB1D2,SCGB2A15	0.06	0.742	3.77 (1.97-7.2)	7.26e-06	0.048	0.797	0.4 (0.19-0.84)	0.0122268	1.44 (0.88-2.35)	0.145
rs11230958:A	11	61947392	G	A	0.88	RP11-810P12.5,INCENP,RP11-691L4.2,SCGB1D1,SCGB2A1,RP11-703H8.9,SCGB1D2,SCGB2A16	0.06	0.745	3.71 (1.95-7.09)	8.96e-06	0.048	0.8	0.39 (0.19-0.83)	0.0112621	1.43 (0.87-2.33)	0.155
rs11494177:C	11	61948860	T	C	0.88	RP11-810P12.5,INCENP,RP11-691L4.2,SCGB1D1,SCGB2A1,RP11-703H8.9,SCGB1D2,SCGB2A17	0.06	0.745	3.72 (1.95-7.09)	8.93e-06	0.048	0.8	0.39 (0.19-0.83)	0.0112493	1.43 (0.87-2.33)	0.155
rs10897230:A	11	61954602	G	A	0.87	RP11-810P12.5,INCENP,RP11-691L4.2,SCGB1D1,SCGB2A1,RP11-703H8.9,SCGB1D2,SCGB2A18	0.06	0.737	3.75 (1.96-7.15)	7.08e-06	0.048	0.796	0.39 (0.19-0.83)	0.0112627	1.44 (0.88-2.35)	0.147
rs112760836:G	11	126272128	A	G	0.82	RP11-712L6.5,DCPS,ST3GAL4,KIRREL3	0.11	0.864	2.69 (1.75-4.13)	2.49e-06	0.118	0.897	1.44 (0.83-2.49)	0.183809	2.13 (1.52-2.98)	1.21e-05
rs73633606:A	11	126272789	G	A	1	RP11-712L6.5,DCPS,ST3GAL4,KIRREL4	0.129	0.878	2.49 (1.69-3.67)	1.98e-06	0.134	0.905	1.5 (0.91-2.48)	0.107385	2.06 (1.51-2.8)	4.34e-06
rs6590204:C	11	126279616	T	C	0.72	RP11-712L6.5,DCPS,ST3GAL4,KIRREL5	0.159	0.901	2.13 (1.51-3.01)	9.95e-06	0.145	0.891	1.45 (0.89-2.37)	0.127524	1.88 (1.42-2.49)	1.16e-05
rs114395066:T	11	128048786	C	T	0.88	RP11-702B10.2,RP11-702B10.1	0.049	0.892	4.07 (2.07-7.99)	7.42e-06	0.023	0.917	0.91 (0.27-3.04)	0.872245	2.85 (1.58-5.14)	0.000487
rs141690443:A	11	128050713	G	A	0.88	RP11-702B10.2,RP11-702B10.2	0.048	0.887	4.14 (2.09-8.2)	6.68e-06	0.023	0.922	0.91 (0.27-3.06)	0.878145	2.88 (1.59-5.22)	0.000492
rs117589483:G	11	128056386	A	G	1	RP11-702B10.2,RP11-702B10.3	0.062	0.81	4.33 (2.27-8.24)	5.47e-07	0.029	0.874	0.92 (0.3-2.84)	0.877065	2.96 (1.69-5.18)	0.000143
rs12805181:A	11	128057351	G	A	1	RP11-702B10.2,RP11-702B10.4	0.062	0.809	4.33 (2.28-8.25)	5.46e-07	0.029	0.872	0.93 (0.3-2.87)	0.891866	2.97 (1.7-5.2)	0.000139
rs114893495:A	11	128058884	G	A	0.88	RP11-702B10.2,RP11-702B10.5	0.048	0.881	4.22 (2.12-8.41)	6e-06	0.023	0.921	0.91 (0.27-3.09)	0.884679	2.91 (1.59-5.3)	0.000493
rs116063309:T	11	128059724	A	T	0.88	RP11-702B10.2,RP11-702B10.6	0.048	0.88	4.23 (2.12-8.45)	5.87e-06	0.023	0.92	0.92 (0.27-3.09)	0.886768	2.91 (1.6-5.31)	0.000492
rs114312782:A	11	128060425	G	A	0.87	RP11-702B10.2,RP11-702B10.7	0.048	0.879	4.25 (2.12-8.49)	5.76e-06	0.023	0.92	0.92 (0.27-3.1)	0.888049	2.92 (1.6-5.33)	0.000492
rs139185467:A	11	128060520	G	A	0.87	RP11-702B10.2,RP11-702B10.8	0.048	0.879	4.25 (2.12-8.5)	5.74e-06	0.023	0.92	0.92 (0.27-3.1)	0.887906	2.92 (1.6-5.33)	0.000492
rs71479992:A	11	128061723	C	A	1	RP11-702B10.2,RP11-702B10.9	0.062	0.805	4.41 (2.3-8.46)	5.15e-07	0.028	0.867	0.92 (0.3-2.87)	0.887492	2.99 (1.7-5.26)	0.000149
rs35661808:T	11	128062943	C	T	0.99	RP11-702B10.2,RP11-702B10.10	0.063	0.804	4.13 (2.2-7.77)	9.66e-07	0.029	0.873	0.92 (0.3-2.87)	0.88962	2.9 (1.67-5.04)	0.000155
rs7938854:AT	11	128065737	A	AT	0.99	RP11-702B10.2,RP11-702B10.11	0.063	0.801	4.16 (2.2-7.86)	9.67e-07	0.029	0.856	0.93 (0.3-2.92)	0.897417	2.92 (1.68-5.1)	0.000154
rs7139210:C	12	68677198	A	C	1	IFNG-AS1,IL26,IL22,MDM1,RP11-81H14.2,RP11-71J4.2	0.104	0.514	0.26 (0.12-0.52)	8.55e-06	0.109	0.657	1.18 (0.59-2.38)	0.629069	0.57 (0.34-0.93)	0.0255
rs1320546645:TA	12	99637868	TAA	TA	1	ANKS1B	0.077	0.665	0.25 (0.12-0.48)	1.86e-06	0.098	0.723	0.69 (0.39-1.22)	0.195809	0.45 (0.29-0.69)	0.000317
rs11109772:A	12	99639328	C	A	1	ANKS1B	0.075	0.681	0.24 (0.12-0.48)	1.59e-06	0.096	0.743	0.73 (0.42-1.27)	0.263212	0.47 (0.3-0.72)	0.00053
rs72722749:G	14	62780900	A	G	1	Nil	0.043	0.705	5.61 (2.24-14.03)	9.53e-06	0.041	0.779	1.18 (0.45-3.1)	0.734319	2.68 (1.38-5.21)	0.00371
rs17117540:G	14	83325678	C	G	1	RP11-11K13.1	0.07	0.988	0.31 (0.18-0.53)	4.06e-06	0.113	0.987	1.25 (0.79-1.97)	0.340814	0.69 (0.49-0.97)	0.0331
rs9938878:G	16	53677628	T	G	1	RPGRIP1L,FTO	0.15	0.898	0.41 (0.28-0.6)	1.32e-06	0.059	0.843	0.53 (0.26-1.08)	0.077194	0.43 (0.31-0.61)	1.04e-06
rs115310122:A	16	74868898	C	A	0.85	FA2H,AC009132.1,RP11-787D11.1,WDR59	0.058	0.814	3.69 (1.94-7.04)	9.83e-06	0.038	0.791	1.22 (0.38-3.92)	0.732425	2.85 (1.62-5.01)	0.000277
rs115536094:A	16	74870258	G	A	0.85	FA2H,AC009132.1,RP11-787D11.1,WDR60	0.057	0.814	3.7 (1.94-7.06)	9.63e-06	0.038	0.795	1.22 (0.38-3.93)	0.731752	2.85 (1.62-5.02)	0.000273
rs77112943:C	16	74872218	T	C	0.85	FA2H,AC009132.1,RP11-787D11.1,WDR61	0.057	0.813	3.71 (1.95-7.09)	9.3e-06	0.038	0.801	1.23 (0.38-3.97)	0.721792	2.87 (1.63-5.05)	0.000261
rs576441112:G	16	74872862	T	G	0.85	FA2H,AC009132.1,RP11-787D11.1,WDR62	0.057	0.814	3.72 (1.95-7.1)	9.17e-06	0.038	0.802	1.23 (0.38-3.95)	0.729991	2.87 (1.63-5.05)	0.000265
rs114910414:T	16	74874690	C	T	0.85	FA2H,AC009132.1,RP11-787D11.1,WDR63	0.057	0.814	3.74 (1.96-7.15)	8.73e-06	0.038	0.795	1.23 (0.38-3.98)	0.727748	2.88 (1.63-5.09)	0.000256
rs144301788:C	16	74874814	T	C	0.85	FA2H,AC009132.1,RP11-787D11.1,WDR64	0.057	0.814	3.74 (1.96-7.15)	8.72e-06	0.038	0.794	1.23 (0.38-3.98)	0.726657	2.88 (1.64-5.09)	0.000255
rs115584030:A	16	74875342	G	A	0.85	FA2H,AC009132.1,RP11-787D11.1,WDR65	0.057	0.815	3.72 (1.95-7.13)	9.53e-06	0.038	0.792	1.23 (0.38-3.99)	0.726524	2.88 (1.63-5.08)	0.000268
rs115977635:A	16	74877406	G	A	1	FA2H,AC009132.1,RP11-787D11.1,WDR66	0.068	0.793	3.49 (1.92-6.33)	5.19e-06	0.051	0.734	0.58 (0.21-1.59)	0.288088	2.18 (1.31-3.65)	0.00287
rs115478997:A	16	74881236	G	A	1	FA2H,AC009132.1,RP11-787D11.1,WDR67	0.068	0.795	3.58 (1.96-6.55)	3.58e-06	0.051	0.735	0.59 (0.21-1.6)	0.294917	2.22 (1.32-3.72)	0.0025
rs78576634:A	16	74881623	G	A	0.88	FA2H,AC009132.1,RP11-787D11.1,WDR68	0.052	0.832	3.94 (1.99-7.79)	8.71e-06	0.034	0.746	0.71 (0.24-2.15)	0.550946	2.46 (1.38-4.4)	0.00236
rs115424924:G	16	74896600	T	G	0.89	FA2H,AC009132.1,RP11-787D11.1,WDR69	0.049	0.868	3.9 (1.98-7.7)	9.51e-06	0.02	0.698	0.78 (0.22-2.72)	0.697882	2.7 (1.49-4.9)	0.00112
rs114071661:C	16	74897903	T	C	0.89	FA2H,AC009132.1,RP11-787D11.1,WDR70	0.05	0.845	3.9 (1.98-7.69)	9.35e-06	0.026	0.697	0.73 (0.22-2.4)	0.613846	2.58 (1.43-4.65)	0.00161
rs143796037:C	16	74924950	T	C	0.8	FA2H,AC009132.1,RP11-787D11.1,WDR71	0.051	0.934	3.48 (1.9-6.35)	9.84e-06	0.03	0.792	1.48 (0.54-4.04)	0.435964	2.77 (1.65-4.65)	0.00011
rs726555:A	20	17709084	G	A	1	RRBP1,BANF2	0.063	0.511	0.18 (0.07-0.47)	9.9e-06	0.064	0.607	0.56 (0.27-1.16)	0.116279	0.37 (0.21-0.66)	0.000832
rs6100758:A	20	58728518	G	A	1	C20orf197,RP5-1043L13.1	0.298	0.914	1.83 (1.4-2.41)	7.65e-06	0.213	0.884	0.77 (0.5-1.2)	0.250307	1.45 (1.15-1.82)	0.00178
rs6100769:G	20	58736609	A	G	0.67	C20orf197,RP5-1043L13.2	0.316	0.92	1.81 (1.39-2.36)	8.39e-06	0.23	0.888	0.62 (0.4-0.95)	0.0252087	1.34 (1.07-1.68)	0.0112
rs111767816:T	20	59170320	C	T	1	RP5-1043L13.1,MIR548AG2	0.079	0.918	0.34 (0.2-0.57)	8.44e-06	0.052	0.792	0.96 (0.46-2.01)	0.91468	0.48 (0.31-0.73)	0.00057
rs9982047:T	21	25253572	G	T	1	AP000474.1,AP000477.2	0.214	0.826	2.12 (1.52-2.96)	5.03e-06	0.165	0.837	0.59 (0.37-0.94)	0.0259076	1.38 (1.05-1.8)	0.0199
rs9622619:C	22	37808991	T	C	1	CYTH4,RP1-63G5.5,RP1-63G5.7,ELFN2,RP1-63G5.8,MFNG,CARD10	0.471	0.883	0.57 (0.45-0.74)	9.92e-06	0.499	0.893	0.89 (0.64-1.23)	0.478751	0.68 (0.56-0.83)	0.000123
*within 100kb of peak SNP at locus
Ref allele, reference allele.
Eff allele, effect allele.
EAF, effect allele frequency.
Info, imputation info score.
OR, odds ratio.
CI, confidence interval.
