# Supplementary material for: Genome-wide association study of leprosy in Malawi and Mali
Source: PLoS Pathog. 2022 Sep 19;18(9):e1010312. doi: 10.1371/journal.ppat.1010312 (PMC9624411; doi:10.1371/journal.ppat.1010312)
Supplement: S2 Table — Discovery (Malawi), replication (Mali) and meta-analysis association statistics for loci suggestively associated (p < 1 × 10−5) with leprosy risk in the meta-analysis. (XLSX) [file ppat.1010312.s015.xlsx]

## Sheet: Sheet1
						Malawi				Mali				Meta-analysis
SNP	Chr	Position	Ref allele	Eff allele	Gene(s)*	EAF	Info	OR (95% CI)	P-value	EAF	Info	OR (95% CI)	P-value	OR (95% CI)	P-value
rs140963302:C	2	121760704	CCA	C	GLI2	0.0968467	0.850509	0.53 (0.33-0.85)	0.00611546	0.12975	0.880426	0.39 (0.24-0.65)	0.000158822	0.46 (0.33-0.65)	9.86624e-06
rs146978619:C	2	201732795	CTACT	C	CLK1,PPIL3,NIF3L1,BZW1,	0.0491651	0.995582	0.4 (0.22-0.72)	0.00118563	0.0658815	0.96345	0.26 (0.13-0.54)	8.61536e-05	0.34 (0.21-0.53)	2.9109e-06
rs143327880:A	2	201734611	G	A	CLK1,PPIL3,NIF3L1,BZW1,	0.0491536	0.996	0.4 (0.22-0.72)	0.00118904	0.0659645	0.96492	0.26 (0.13-0.54)	8.76985e-05	0.34 (0.21-0.53)	2.88902e-06
rs114794199:C	2	201738563	T	C	CLK1,PPIL3,NIF3L1,BZW1,	0.0326773	0.996415	0.38 (0.18-0.79)	0.00638991	0.057817	0.975984	0.22 (0.1-0.49)	2.90679e-05	0.3 (0.17-0.51)	8.07614e-06
rs11692329:T	2	218676704	C	T	TNS1	0.0885731	0.660042	0.32 (0.17-0.6)	5.44577e-05	0.0897039	0.714202	0.37 (0.18-0.79)	0.00663703	0.34 (0.21-0.55)	9.41676e-06
rs2593324:C,kgp4144378	3	22119221	T	C	ZNF385D	0.517785	0.77081	1.7 (1.31-2.22)	5.36799e-05	0.530439	0.773714	1.57 (1.08-2.28)	0.017278	1.66 (1.33-2.06)	4.61064e-06
rs35832540:TG	3	22120777	T	TG	ZNF385D	0.719622	0.846407	1.64 (1.23-2.18)	0.000568295	0.73746	0.853396	2.06 (1.38-3.06)	0.000259347	1.77 (1.4-2.23)	1.42252e-06
rs2336749:T	3	22120779	C	T	ZNF385D	0.719623	0.846417	1.64 (1.23-2.18)	0.00056828	0.73746	0.853407	2.06 (1.38-3.06)	0.000259307	1.77 (1.4-2.23)	1.42232e-06
rs1383082:T	3	22120939	G	T	ZNF385D	0.717644	0.848059	1.65 (1.24-2.19)	0.000447703	0.735538	0.855131	2.06 (1.39-3.06)	0.000235639	1.78 (1.41-2.24)	1.029e-06
rs2593322:A	3	22122134	G	A	ZNF385D	0.714748	0.853128	1.67 (1.25-2.21)	0.000318592	0.737329	0.857427	2.09 (1.41-3.09)	0.000177721	1.8 (1.43-2.27)	5.96021e-07
rs1527631:G	3	22123064	A	G	ZNF385D	0.717937	0.854848	1.64 (1.23-2.18)	0.000491853	0.738539	0.859756	2.09 (1.41-3.1)	0.000181312	1.78 (1.41-2.24)	9.53149e-07
rs1852564:G,kgp9818578	3	22123227	A	G	ZNF385D	0.719548	0.853661	1.66 (1.25-2.21)	0.0003624	0.739245	0.860319	2.08 (1.4-3.09)	0.000186663	1.79 (1.42-2.26)	7.08867e-07
rs2620549:C	3	22127205	A	C	ZNF385D	0.720138	0.858979	1.65 (1.25-2.2)	0.000384596	0.739063	0.862368	2.1 (1.41-3.11)	0.000157045	1.79 (1.42-2.26)	6.68267e-07
rs2593319:G	3	22127429	C	G	ZNF385D	0.720077	0.859037	1.65 (1.24-2.2)	0.000388073	0.738827	0.861781	2.1 (1.42-3.12)	0.000151778	1.79 (1.43-2.26)	6.63473e-07
rs2593318:A	3	22128900	T	A	ZNF385D	0.716262	0.862963	1.68 (1.26-2.22)	0.000240952	0.735501	0.865415	2.14 (1.44-3.18)	9.95785e-05	1.82 (1.45-2.29)	3.0789e-07
rs10011878:G	4	65753484	A	G	RP11-707A18.1	0.159458	0.979071	0.61 (0.43-0.85)	0.00333789	0.101122	0.998786	0.35 (0.2-0.6)	8.9593e-05	0.52 (0.39-0.69)	7.79858e-06
rs73762024:C	5	72561356	G	C	TMEM174	0.394275	0.849873	0.65 (0.5-0.85)	0.00135543	0.364039	0.848225	0.51 (0.35-0.74)	0.000263633	0.6 (0.48-0.75)	4.11845e-06
6:32167992:CT	6	32167992	C	CT	HLA	0.205011	0.935511	0.66 (0.49-0.88)	0.00477753	0.224886	0.929739	0.47 (0.32-0.69)	0.000103722	0.58 (0.46-0.74)	6.41283e-06
rs9268465:T	6	32352616	C	T	HLA	0.535956	0.999967	1.51 (1.2-1.91)	0.000430838	0.44909	0.996008	1.7 (1.22-2.36)	0.00146808	1.57 (1.3-1.9)	3.36459e-06
rs76840420:G	6	32501567	A	G	HLA	0.345038	0.965576	1.58 (1.23-2.02)	0.000232639	0.326022	0.848582	1.7 (1.22-2.39)	0.0014544	1.62 (1.33-1.98)	1.89078e-06
rs9270296:T	6	32557405	G	T	HLA	0.120986	0.776571	2.23 (1.46-3.4)	0.000124598	0.108395	0.689457	3.13 (1.54-6.34)	0.000558629	2.44 (1.7-3.5)	1.45075e-06
rs144337658:T	6	32592155	TGAAATTTGGTA	T	HLA	0.292667	0.857452	0.6 (0.45-0.8)	0.00030947	0.330685	0.806249	0.6 (0.41-0.87)	0.0062556	0.6 (0.48-0.75)	9.10634e-06
rs4959111:C	6	32597720	T	C	HLA	0.27758	0.97465	1.65 (1.27-2.16)	0.000180635	0.239542	0.938003	1.76 (1.21-2.55)	0.0021509	1.69 (1.36-2.1)	2.1253e-06
8:1236547:T	8	1236547	C	T	CTD-2281E23.3	0.240749	0.914371	2.03 (1.52-2.7)	7.38792e-07	0.245472	0.924599	1.26 (0.85-1.87)	0.240884	1.72 (1.36-2.16)	4.8371e-06
rs34305495:GT	9	9293904	G	GT	PTPRD	0.0969739	0.656231	0.49 (0.3-0.82)	0.00429862	0.104159	0.758414	0.27 (0.14-0.53)	3.08476e-05	0.4 (0.26-0.59)	7.89757e-06
rs147972315:G	11	91052361	A	G	Intergenic	0.0915198	0.9534	2.05 (1.36-3.09)	0.000381541	0.106306	0.976377	2.45 (1.35-4.47)	0.00221418	2.17 (1.55-3.04)	6.83747e-06
rs73633606:A,kgp12761895	11	126272789	G	A	ST3GAL4,DCPS	0.129	0.877918	2.49 (1.69-3.67)	1.98457e-06	0.134178	0.904597	1.5 (0.91-2.48)	0.107385	2.06 (1.51-2.8)	4.34108e-06
rs2015703:G	11	134777176	A	G	RP11-555G19.1	0.411285	0.947851	1.64 (1.29-2.08)	3.28364e-05	0.403572	0.94692	1.38 (0.99-1.92)	0.054126	1.55 (1.28-1.88)	9.28683e-06
rs11394480:TG	11	134778510	T	TG	RP11-555G19.2	0.429564	0.9574	1.61 (1.27-2.04)	5.40437e-05	0.41668	0.954527	1.41 (1.02-1.97)	0.0369203	1.54 (1.27-1.87)	9.06589e-06
rs2885465:T	11	134778918	G	T	RP11-555G19.3	0.429567	0.958864	1.61 (1.27-2.04)	5.52501e-05	0.41703	0.956742	1.41 (1.02-1.96)	0.0376464	1.54 (1.27-1.86)	9.44006e-06
rs1080724:A	11	134778982	G	A	RP11-555G19.4	0.429708	0.958483	1.61 (1.27-2.04)	5.30635e-05	0.417087	0.956668	1.41 (1.02-1.96)	0.0378612	1.54 (1.27-1.87)	9.17432e-06
rs11224076:T	11	134789668	C	T	RP11-555G19.5	0.419851	0.96697	1.59 (1.26-2.01)	7.73675e-05	0.40927	0.957137	1.48 (1.06-2.07)	0.0189431	1.55 (1.28-1.88)	6.07916e-06
rs200102141:T	11	134799634	C	T	RP11-555G19.6	0.584772	0.867157	1.63 (1.26-2.1)	0.000146137	0.607412	0.856216	1.53 (1.09-2.14)	0.0130332	1.59 (1.3-1.95)	8.34202e-06
rs7119469:C	11	134800882	T	C	RP11-555G19.7	0.484263	0.951776	1.53 (1.2-1.94)	0.000439468	0.506602	0.947161	1.73 (1.25-2.39)	0.000703439	1.59 (1.32-1.93)	1.85934e-06
rs7107074:G	11	134801620	A	G	RP11-555G19.8	0.583695	0.966601	1.43 (1.13-1.82)	0.00302973	0.576071	0.961261	1.76 (1.28-2.42)	0.000360009	1.54 (1.27-1.87)	8.38532e-06
rs112004471:T	11	134805206	C	T	RP11-555G19.9	0.471336	0.838274	1.49 (1.16-1.91)	0.00163036	0.471619	0.805795	1.93 (1.34-2.76)	0.000230162	1.62 (1.32-1.99)	4.29307e-06
rs9806772:C	15	89551778	T	C	ABHD2,MFGE8	0.0915872	0.831629	2.77 (1.7-4.52)	1.61196e-05	0.107633	0.894077	1.91 (1.04-3.53)	0.0301275	2.4 (1.64-3.52)	7.21844e-06
rs9938878:G,kgp16382077	16	53677628	T	G	FTO,RPGRP1L	0.150141	0.897709	0.41 (0.28-0.6)	1.32245e-06	0.0589719	0.843178	0.53 (0.26-1.08)	0.077194	0.43 (0.31-0.61)	1.03697e-06
rs72796246:T	16	83107910	A	T	CDH13	0.141909	0.909652	0.6 (0.42-0.86)	0.00481757	0.173616	0.953599	0.43 (0.28-0.66)	7.14683e-05	0.52 (0.4-0.69)	4.16316e-06
rs201512683:TTA	19	6979944	T	TTA	MBD3L2B,MBD3L5,MBD3L4,MBD3L2,MBD3L3,ZNF557,ADGRE1	0.395378	0.562437	1.99 (1.42-2.79)	2.78891e-05	0.422633	0.664553	2.06 (1.28-3.32)	0.00173699	2.01 (1.53-2.65)	6.43348e-07
rs443435:A	22	18490517	G	A	MICAL3,PEX26	0.527007	0.62044	1.8 (1.34-2.44)	6.59098e-05	0.535903	0.711132	1.64 (1.1-2.44)	0.0118618	1.74 (1.37-2.21)	5.02277e-06
JHU_22.27152774,rs5761730:G	22	27152775	T	G	CTA-211A9.5	0.867647	1	1.82 (1.27-2.61)	0.000834525	0.8567	0.963135	2.11 (1.36-3.27)	0.000729711	1.93 (1.46-2.55)	3.44607e-06
rs5761731:C	22	27152786	T	C	CTA-211A9.6	0.867519	0.995098	1.81 (1.26-2.6)	0.000977209	0.857034	0.957769	2.12 (1.36-3.29)	0.000727934	1.93 (1.46-2.55)	4.06431e-06
*within 100kb of peak SNP at locus
Ref allele, reference allele. Eff allele, effect allele. EAF, effect allele frequency. Info, imputation info score. OR, odds ratio. CI, confidence interval.
