# Supplementary material for: Genome-wide association study of leprosy in Malawi and Mali
Source: PLoS Pathog. 2022 Sep 19;18(9):e1010312. doi: 10.1371/journal.ppat.1010312 (PMC9624411; doi:10.1371/journal.ppat.1010312)
Supplement: S5 Table — Colocalisation analysis of 55 GWAS traits with the leprosy association at chromosome 10q24. (XLSX) [file ppat.1010312.s018.xlsx]

## Sheet: Sheet1
Source	Study/Trait Accession	Trait description	Sample Size	Reference/PubMed ID	URL	Peak SNP	Peak SNP: beta	Peak SNP: p-value	PP4: Leprosy GWAS
GWAS catalog	GCST007800	Asthma (childhood onset)	13,962 cases, 300,671 controls	30929738	ftp://ftp.ebi.ac.uk/pub/databases/gwas/summary_statistics/FerreiraMAR_30929738_GCST007800	rs569766315	0.0760903	4.3e-10	0.980145
UK Biobank	30000_raw	White blood cell (leukocyte) count	350470	http://www.nealelab.is/uk-biobank/	https://broad-ukb-sumstats-us-east-1.s3.amazonaws.com/round2/additive-tsvs/30000_raw.gwas.imputed_v3.both_sexes.tsv.bgz	rs7923675	-0.0246275	4.54167e-07	0.943851
IIBDGC	GCST003045	Ulcerative colitis	6,968 cases, 20,464 controls	26192919	https://www.ibdgenetics.org/downloads.html	rs11591780	-0.103995	1e-06	0.92
UK Biobank	30140_raw	Neutrophill count	349856	http://www.nealelab.is/uk-biobank/	https://broad-ukb-sumstats-us-east-1.s3.amazonaws.com/round2/additive-tsvs/30140_raw.gwas.imputed_v3.both_sexes.tsv.bgz	rs7923675	-0.0176127	1.87784e-07	0.915676
IIBDGC	GCST003043	Inflammatory bowel disease	12,882 cases, 21,770 controls	26192919	https://www.ibdgenetics.org/downloads.html	rs12572775	-0.0832947	9.37e-07	0.91
UK Biobank	30180_raw	Lymphocyte percentage	349861	http://www.nealelab.is/uk-biobank/	https://broad-ukb-sumstats-us-east-1.s3.amazonaws.com/round2/additive-tsvs/30180_raw.gwas.imputed_v3.both_sexes.tsv.bgz	rs370307566	-0.103601	5.47113e-08	0.414654
UK Biobank	30090_raw	Platelet crit	350471	http://www.nealelab.is/uk-biobank/	https://broad-ukb-sumstats-us-east-1.s3.amazonaws.com/round2/additive-tsvs/30090_raw.gwas.imputed_v3.both_sexes.tsv.bgz	rs12767683	0.000845163	1.1996e-12	0.209826
UK Biobank	30080_raw	Platelet count	350474	http://www.nealelab.is/uk-biobank/	https://broad-ukb-sumstats-us-east-1.s3.amazonaws.com/round2/additive-tsvs/30080_raw.gwas.imputed_v3.both_sexes.tsv.bgz	rs12762934	1.06361	6.70149e-13	0.160691
UK Biobank	6152_9	Hayfever, allergic rhinitis or eczema	83407 cases, 277120 controls	http://www.nealelab.is/uk-biobank/	https://broad-ukb-sumstats-us-east-1.s3.amazonaws.com/round2/additive-tsvs/6152_9.gwas.imputed_v3.both_sexes.tsv.bgz	rs543918042	0.00765968	9.15917e-13	0.16
UK Biobank	22126	Hayfever/allergic rhinitis	20904 cases, 70883 controls	http://www.nealelab.is/uk-biobank/	https://broad-ukb-sumstats-us-east-1.s3.amazonaws.com/round2/additive-tsvs/22126.gwas.imputed_v3.both_sexes.tsv.bgz	rs367899542	-0.0112181	2.55516e-07	0.16
UK Biobank	K51	Ulcerative colitis	2143 cases, 359051 controls	http://www.nealelab.is/uk-biobank/	https://broad-ukb-sumstats-us-east-1.s3.amazonaws.com/round2/additive-tsvs/K51.gwas.imputed_v3.both_sexes.tsv.bgz	10:104382580_GA_G	-0.0010098	1.92241e-07	0.13
UK Biobank	30130_raw	Monocyte count	349856	http://www.nealelab.is/uk-biobank/	https://broad-ukb-sumstats-us-east-1.s3.amazonaws.com/round2/additive-tsvs/30130_raw.gwas.imputed_v3.both_sexes.tsv.bgz	rs11413620	0.00294066	4.72921e-07	0.0582032
UK Biobank	30110_raw	Platelet distribution width	350470	http://www.nealelab.is/uk-biobank/	https://broad-ukb-sumstats-us-east-1.s3.amazonaws.com/round2/additive-tsvs/30110_raw.gwas.imputed_v3.both_sexes.tsv.bgz	rs756616811	0.00706901	4.48728e-08	0.0315637
UK Biobank	30030_raw	Haematocrit percentage	350475	http://www.nealelab.is/uk-biobank/	https://broad-ukb-sumstats-us-east-1.s3.amazonaws.com/round2/additive-tsvs/30030_raw.gwas.imputed_v3.both_sexes.tsv.bgz	rs112325593	0.0371336	6.22251e-07	0.0249375
UK Biobank	30020_raw	Haemoglobin concentration	350474	http://www.nealelab.is/uk-biobank/	https://broad-ukb-sumstats-us-east-1.s3.amazonaws.com/round2/additive-tsvs/30020_raw.gwas.imputed_v3.both_sexes.tsv.bgz	rs112325593	0.0134769	9.61909e-08	0.0236077
UK Biobank	30050_raw	Mean corpuscular haemoglobin	350472	http://www.nealelab.is/uk-biobank/	https://broad-ukb-sumstats-us-east-1.s3.amazonaws.com/round2/additive-tsvs/30050_raw.gwas.imputed_v3.both_sexes.tsv.bgz	rs11191353	0.0305942	4.12468e-12	0.0220425
UK Biobank	30210_raw	Eosinophill percentage	349861	http://www.nealelab.is/uk-biobank/	https://broad-ukb-sumstats-us-east-1.s3.amazonaws.com/round2/additive-tsvs/30210_raw.gwas.imputed_v3.both_sexes.tsv.bgz	rs11574852	0.0586551	3.01828e-07	0.00741935
UK Biobank	30250_raw	Reticulocyte count	344729	http://www.nealelab.is/uk-biobank/	https://broad-ukb-sumstats-us-east-1.s3.amazonaws.com/round2/additive-tsvs/30250_raw.gwas.imputed_v3.both_sexes.tsv.bgz	rs1043450	0.000739215	2.07596e-13	0.00620129
UK Biobank	20002_1464	Rheumatoid Arthritis	4017 cases, 357124 controls	http://www.nealelab.is/uk-biobank/	https://broad-ukb-sumstats-us-east-1.s3.amazonaws.com/round2/additive-tsvs/20002_1464.gwas.imputed_v3.both_sexes.tsv.bgz	rs75319510	0.168916	8.034e-08	0.000876927
UK Biobank	30010_raw	Red blood cell (erythrocyte) count	350475	http://www.nealelab.is/uk-biobank/	https://broad-ukb-sumstats-us-east-1.s3.amazonaws.com/round2/additive-tsvs/30010_raw.gwas.imputed_v3.both_sexes.tsv.bgz	rs149749441	-0.0380465	1.69439e-07	0.000873966
UK Biobank	30240_raw	Reticulocyte percentage	344728	http://www.nealelab.is/uk-biobank/	https://broad-ukb-sumstats-us-east-1.s3.amazonaws.com/round2/additive-tsvs/30240_raw.gwas.imputed_v3.both_sexes.tsv.bgz	rs12765459	-0.0166996	2.77663e-12	0.000783538
UK Biobank	30280_raw	Immature reticulocyte fraction	344728	http://www.nealelab.is/uk-biobank/	https://broad-ukb-sumstats-us-east-1.s3.amazonaws.com/round2/additive-tsvs/30280_raw.gwas.imputed_v3.both_sexes.tsv.bgz	rs5787468	-0.00114593	2.45773e-13	0.000758049
UK Biobank	30270_raw	Mean sphered cell volume	344729	http://www.nealelab.is/uk-biobank/	https://broad-ukb-sumstats-us-east-1.s3.amazonaws.com/round2/additive-tsvs/30270_raw.gwas.imputed_v3.both_sexes.tsv.bgz	rs11191240	0.0771009	5.23957e-09	0.000735792
UK Biobank	30300_raw	High light scatter reticulocyte count	344729	http://www.nealelab.is/uk-biobank/	https://broad-ukb-sumstats-us-east-1.s3.amazonaws.com/round2/additive-tsvs/30300_raw.gwas.imputed_v3.both_sexes.tsv.bgz	rs1043450	0.000310498	4.54666e-32	0.000708628
UK Biobank	30120_raw	Lymphocyte count	349856	http://www.nealelab.is/uk-biobank/	https://broad-ukb-sumstats-us-east-1.s3.amazonaws.com/round2/additive-tsvs/30120_raw.gwas.imputed_v3.both_sexes.tsv.bgz	rs574565770	0.22248	1.55962e-12	0.000679731
UK Biobank	30290_raw	High light scatter reticulocyte percentage	344729	http://www.nealelab.is/uk-biobank/	https://broad-ukb-sumstats-us-east-1.s3.amazonaws.com/round2/additive-tsvs/30290_raw.gwas.imputed_v3.both_sexes.tsv.bgz	rs5787468	-0.00631406	5.73464e-13	0.000660908
UK Biobank	30260_raw	Mean reticulocyte volume	344728	http://www.nealelab.is/uk-biobank/	https://broad-ukb-sumstats-us-east-1.s3.amazonaws.com/round2/additive-tsvs/30260_raw.gwas.imputed_v3.both_sexes.tsv.bgz	rs729025	0.208736	1.60308e-09	0.000571021
UK Biobank	30040_raw	Mean corpuscular volume	350473	http://www.nealelab.is/uk-biobank/	https://broad-ukb-sumstats-us-east-1.s3.amazonaws.com/round2/additive-tsvs/30040_raw.gwas.imputed_v3.both_sexes.tsv.bgz	rs11191353	0.0924923	2.50293e-18	0.000464363
UK Biobank	20002_1456	Celiac Disease	1587 cases, 359,554 controls	http://www.nealelab.is/uk-biobank/	https://broad-ukb-sumstats-us-east-1.s3.amazonaws.com/round2/additive-tsvs/20002_1456.gwas.imputed_v3.both_sexes.tsv.bgz	rs546158529	1.60506	1.86556e-08	8.21642e-05
UK Biobank	G35	Multiple Sclerosis	566 cases, 360,628 controls	http://www.nealelab.is/uk-biobank/	https://broad-ukb-sumstats-us-east-1.s3.amazonaws.com/round2/additive-tsvs/G35.gwas.imputed_v3.both_sexes.tsv.bgz	rs574088793	10.1659	1.81651e-06	5.48311e-05
UK Biobank	30190_raw	Monocyte percentage	349861	http://www.nealelab.is/uk-biobank/	https://broad-ukb-sumstats-us-east-1.s3.amazonaws.com/round2/additive-tsvs/30190_raw.gwas.imputed_v3.both_sexes.tsv.bgz	10:104153002_TAATCCAA_T	-0.0304912	2.3233e-05	NA
UK Biobank	30220_raw	Basophill percentage	349861	http://www.nealelab.is/uk-biobank/	https://broad-ukb-sumstats-us-east-1.s3.amazonaws.com/round2/additive-tsvs/30220_raw.gwas.imputed_v3.both_sexes.tsv.bgz	rs141592312	1.09403	2.95696e-05	NA
UK Biobank	30070_raw	Red blood cell (erythrocyte) distribution width	350473	http://www.nealelab.is/uk-biobank/	https://broad-ukb-sumstats-us-east-1.s3.amazonaws.com/round2/additive-tsvs/30070_raw.gwas.imputed_v3.both_sexes.tsv.bgz	rs562048550	0.44506	7.42649e-05	NA
UK Biobank	K50	Crohn's disease	968 cases, 360,226 controls	http://www.nealelab.is/uk-biobank/	https://broad-ukb-sumstats-us-east-1.s3.amazonaws.com/round2/additive-tsvs/K50.gwas.imputed_v3.both_sexes.tsv.bgz	rs72845686	-0.000690414	7.61152e-05	NA
UK Biobank	6152_8	Asthma	41633 cases, 318894 controls	http://www.nealelab.is/uk-biobank/	https://broad-ukb-sumstats-us-east-1.s3.amazonaws.com/round2/additive-tsvs/6152_8.gwas.imputed_v3.both_sexes.tsv.bgz	rs141025645	0.613445	8.90253e-05	NA
GWAS catalog	GCST004030	Primary sclerosing cholangitis	2,871 cases, 12,019 controls	27992413	ftp://ftp.ebi.ac.uk/pub/databases/gwas/summary_statistics/JiSG_27992413_GCST004030	rs45487496	0.368801	0.000101812	NA
IIBDGC	GCST003044	Crohn's disease	5,956 cases, 14,927 controls	26192919	https://www.ibdgenetics.org/downloads.html	rs200855493	-0.100804	0.000157	NA
UK Biobank	L40	Psoriasis	474 cases, 360,720 controls	http://www.nealelab.is/uk-biobank/	https://broad-ukb-sumstats-us-east-1.s3.amazonaws.com/round2/additive-tsvs/L40.gwas.imputed_v3.both_sexes.tsv.bgz	10:104307596_GAGAGAGAAAGAA_G	0.00442193	0.000240981	NA
UK Biobank	20002_1453	Psoriasis	4192 cases, 356949 controls	http://www.nealelab.is/uk-biobank/	https://broad-ukb-sumstats-us-east-1.s3.amazonaws.com/round2/additive-tsvs/20002_1453.gwas.imputed_v3.both_sexes.tsv.bgz	rs200631331	0.00474383	0.000268954	NA
UK Biobank	30100_raw	Mean platelet (thrombocyte) volume	350470	http://www.nealelab.is/uk-biobank/	https://broad-ukb-sumstats-us-east-1.s3.amazonaws.com/round2/additive-tsvs/30100_raw.gwas.imputed_v3.both_sexes.tsv.bgz	rs756616811	0.00974063	0.000334383	NA
UK Biobank	20002_1313	Ankylosing Spondylitis	1,038 cases, 360,103 controls	http://www.nealelab.is/uk-biobank/	https://broad-ukb-sumstats-us-east-1.s3.amazonaws.com/round2/additive-tsvs/20002_1313.gwas.imputed_v3.both_sexes.tsv.bgz	rs142273937	0.0369686	0.000568785	NA
UK Biobank	30060_raw	Mean corpuscular haemoglobin concentration	350468	http://www.nealelab.is/uk-biobank/	https://broad-ukb-sumstats-us-east-1.s3.amazonaws.com/round2/additive-tsvs/30060_raw.gwas.imputed_v3.both_sexes.tsv.bgz	rs7894865	0.511429	0.000873053	NA
UK Biobank	20002_1374	Allergy/hypersensitivity/anaphylaxis	2622 cases, 358519 controls	http://www.nealelab.is/uk-biobank/	https://broad-ukb-sumstats-us-east-1.s3.amazonaws.com/round2/additive-tsvs/20002_1374.gwas.imputed_v3.both_sexes.tsv.bgz	rs138807813	-0.00129171	0.00199686	NA
GWAS catalog	GCST007799	Asthma (adult onset)	26,582 cases, 300,671 controls	30929738	ftp://ftp.ebi.ac.uk/pub/databases/gwas/summary_statistics/FerreiraMAR_30929738_GCST007799	rs192735598	-0.0652492	0.0031	NA
GWAS catalog	GCST005581	Primary biliary cirrhosis	2,861 cases, 8,514 controls	22961000	ftp://ftp.ebi.ac.uk/pub/databases/gwas/summary_statistics/LiuJZ_22961000_GCST005581	rs7897947	0.10616	0.0043	NA
UK Biobank	20002_1452	Eczema	9321 cases, 351820 controls	http://www.nealelab.is/uk-biobank/	https://broad-ukb-sumstats-us-east-1.s3.amazonaws.com/round2/additive-tsvs/20002_1452.gwas.imputed_v3.both_sexes.tsv.bgz	rs148990403	-0.00407094	0.00441634	NA
GWAS catalog	GCST005536	Type 1 diabetes	6,683 cases, 12,173 controls, 2,601 affected sibling pair families, 69 trios	25751624	ftp://ftp.ebi.ac.uk/pub/databases/gwas/summary_statistics/Onengut-GumuscuS_25751624_GCST005536	rs2274351	-0.0489802	0.00648445	NA
GWAS catalog	GCST003156	Systemic lupus erythematosus	5,201 cases, 9,066 controls	26502338	ftp://ftp.ebi.ac.uk/pub/databases/gwas/summary_statistics/BenthamJ_26502338_GCST003156	rs10786679	-0.0833816	0.0118116	NA
GWAS catalog	GCST005528	Juvenile idiopathic arthritis (oligoarticular or rheumatoid factor-negative polyarticular)	2,816 cases, 13,056 controls	23603761	ftp://ftp.ebi.ac.uk/pub/databases/gwas/summary_statistics/HinksA_23603761_GCST005528	rs11191355	-0.185968	0.01721	NA
GWAS catalog	GCST005529	Ankylosing spondylitis	9,069 cases, 13,578 controls	23749187	ftp://ftp.ebi.ac.uk/pub/databases/gwas/summary_statistics/CortesA_23749187_GCST005529	rs1056738	-0.00883895	0.041766	NA
GWAS catalog	GCST005523	Celiac disease	11,812 cases, 11,837 controls	22057235	ftp://ftp.ebi.ac.uk/pub/databases/gwas/summary_statistics/TrynkaG_22057235_GCST005523	rs7893954	-0.0387408	0.05598	NA
GWAS catalog	GCST005522	Narcolepsy	1,886 cases, 10,421 controls	23459209	ftp://ftp.ebi.ac.uk/pub/databases/gwas/summary_statistics/FaracoJ_23459209_GCST005522	rs7094366	-0.0675297	0.07344	NA
GWAS catalog	GCST005527	Psoriasis	10,588 cases, 22,806 controls	23143594	ftp://ftp.ebi.ac.uk/pub/databases/gwas/summary_statistics/TsoiLC_23143594_GCST005527	rs11191355	-0.0953002	0.0856059	NA
GWAS catalog	GCST005569	Rheumatoid arthritis	13,838 cases, 33,742 controls	23143596	ftp://ftp.ebi.ac.uk/pub/databases/gwas/summary_statistics/EyreS_23143596_GCST005569	rs7893954	-0.0306654	0.134	NA
GWAS catalog	GCST005531	Multiple sclerosis	14,498 cases, 24,091 controls	24076602	ftp://ftp.ebi.ac.uk/pub/databases/gwas/summary_statistics/BeechamAH_24076602_GCST005531	rs11598092	0.0256677	0.167	NA
PP4, posterior probabilty of a shared causal locus.
