# Supplementary material for: Genome-wide association study of leprosy in Malawi and Mali
Source: PLoS Pathog. 2022 Sep 19;18(9):e1010312. doi: 10.1371/journal.ppat.1010312 (PMC9624411; doi:10.1371/journal.ppat.1010312)
Supplement: S8 Table — Evidence for colocalisation between regulatory determinants of gene expression at 25 genes in cis (within 250kb) to the leprosy association across primary immune cells, skin and peripheral nerve tissue. (XLSX) [file ppat.1010312.s021.xlsx]

## Sheet: Sheet1
		Monocytes (n=414), PMID: 24604202				LPS-stimulated (2 hours) monocytes (n=261), PMID: 24604202				LPS-stimulated (24 hours) monocytes (n=322), PMID: 24604202				IFNy-stimulated (24 hours) monocytes (n=367), PMID: 24604202				NK cells (n=245)				B cells (n=283), PMID: 22446964				Neutrophils (n=101), PMID: 26151758				CD4+ T cells (n=293), PMID: 28248954				CD8+ T cells (n=283), PMID: 28248954				Tibial Nerve (n=532), PMID: 32913098				Skin sun exposed (n=605), PMID: 32913098				Skin not sun exposed (n=517), PMID: 32913098
Ensembl ID	Gene	p-value: rs2015583	beta: rs2015583	Peak eSNP	Leprosy GWAS colocalization: PP4	p-value: rs2015583	beta: rs2015583	Peak eSNP	Leprosy GWAS colocalization: PP4	p-value: rs2015583	beta: rs2015583	Peak eSNP	Leprosy GWAS colocalization: PP4	p-value: rs2015583	beta: rs2015583	Peak eSNP	Leprosy GWAS colocalization: PP4	p-value: rs2015583	beta: rs2015583	Peak eSNP	Leprosy GWAS colocalization: PP4	p-value: rs2015583	beta: rs2015583	Peak eSNP	Leprosy GWAS colocalization: PP4	p-value: rs2015583	beta: rs2015583	Peak eSNP	Leprosy GWAS colocalization: PP4	p-value: rs2015583	beta: rs2015583	Peak eSNP	Leprosy GWAS colocalization: PP4	p-value: rs2015583	beta: rs2015583	Peak eSNP	Leprosy GWAS colocalization: PP4	p-value: rs2015583	beta: rs2015583	Peak eSNP	Leprosy GWAS colocalization: PP4	p-value: rs2015583	beta: rs2015583	Peak eSNP	Leprosy GWAS colocalization: PP4	p-value: rs2015583	beta: rs2015583	Peak eSNP	Leprosy GWAS colocalization: PP4
ENSG00000138111	TMEM180	5.03468e-05	0.0317297	rs3808937	0.0180548	0.36979	0.0139625	rs10786667	NA	0.000382668	0.0574369	rs11191293	0.0022424	0.000769062	0.0425027	rs11191293	0.00370783	5.03468e-05	0.0317297	NA	NA	0.734265	0.00574609	rs11191268	NA	0.447479	-0.0162602	NA	NA	0.0441179	-0.0248869	rs4919647	NA		-0.0648961	NA	NA	1.0698e-59	-0.59632	rs11595149	0.949673	0.00050791	-0.0907557	NA	NA	1.83677e-10	-0.173723	rs11591780	0.915398
ENSG00000166275	C10orf32	0.000898577	-0.0511235	rs9527	0.219936	0.00133652	-0.0530398	rs9527	NA	0.00226098	-0.0465127	rs9527	NA	0.0185534	-0.0300836	rs9527	NA	0.000898577	-0.0511235	NA	NA	0.338659	-0.0198451	NA	NA	0.172241	-0.0279765	rs10883848	NA	0.0807586	-0.0251085	NA	NA	0.468505	0.013493	NA	NA	0.000219559	-0.143886	NA	NA	0.000147637	-0.108936	NA	NA	1.99465e-05	-0.129647	NA	NA
ENSG00000138175	ARL3	0.00139401	0.0109176	rs12764388	NA	0.92237	-0.000363575	NA	NA	0.0020519	0.0169677	rs11191381	NA	0.916881	-0.00034072	NA	NA	0.00139401	0.0109176	rs7900450	NA	0.827837	-0.00398069	NA	NA	0.0501625	-0.0327486	NA	NA	0.806302	0.00149879	NA	NA	0.323669	-0.00671904	NA	NA	0.758686	0.00652799	NA	NA	0.210002	0.0421942	NA	NA	0.01717	0.0878125	NA	NA
ENSG00000138107	ACTR1A	0.0075518	0.0245181	rs2296581	NA	0.00146914	-0.0321154	rs2274351	NA	0.259934	-0.0096104	NA	NA	0.0532104	0.015295	rs2296587	NA	0.0075518	0.0245181	rs4526717	NA	0.667416	0.00720557	NA	NA	0.428102	0.0124506	NA	NA	4.69427e-09	-0.0852074	rs1056744	0.938664	3.68064e-05	-0.0658636	rs4408249	0.779155	0.0190221	-0.0440833	NA	NA	0.00780614	0.0473264	NA	NA	0.624384	0.0104566	NA	NA
ENSG00000077150	NFKB2	0.0149945	-0.0099508	NA	NA	0.0668213	-0.0191358	NA	NA	0.578666	-0.00312249	NA	NA	0.00851586	-0.0208324	NA	NA	0.0149945	-0.0099508	NA	NA	0.416748	-0.0218525	rs12256390	NA	0.480967	-0.0192059	NA	NA	0.398726	0.0151854	NA	NA	0.765584	0.0077686	NA	NA	0.350348	0.0233798	NA	NA	0.0784183	0.0498091	NA	NA	0.740722	-0.00930537	NA	NA
ENSG00000107872	FBXL15	0.0821991	0.0163586	rs9651449	NA	0.375972	-0.0105658	NA	NA	0.133752	-0.0158451	NA	NA	0.523598	-0.00484627	NA	NA	0.0821991	0.0163586	NA	NA	0.590496	0.0169872	NA	NA	0.417318	0.0138289	NA	NA	0.0757665	0.020803	NA	NA	0.822976	0.00354477	NA	NA	0.639023	0.00990452	NA	NA	0.930182	0.00197988	NA	NA	0.314448	-0.0255972	NA	NA
ENSG00000120029	C10orf76	0.143047	-0.00615719	rs1044476	NA	0.512182	0.00624765	rs1348870	NA	0.0862369	-0.0160156	rs12776515	NA	0.948575	0.000460351	rs10883701	NA	0.143047	-0.00615719	NA	NA	0.421104	-0.0395032	rs10509754	NA	0.727671	-0.00657373	rs41287460	NA	0.679079	0.00452382	NA	NA	0.569084	0.00967429	NA	NA	0.996338	-0.000174099	NA	NA	0.0810878	-0.0430577	NA	NA	0.0369671	-0.0533	NA	NA
ENSG00000166189	HPS6	0.225529	-0.0121044	rs17094373	NA	0.58563	-0.00614801	rs17697512	NA	0.995958	-3.69069e-05	rs17697512	NA	0.670685	-0.00333981	rs11191150	NA	0.225529	-0.0121044	rs61873630	NA	0.555796	0.0135314	NA	NA	0.211911	-0.0388114	rs61873594	NA	0.524362	0.0103351	NA	NA	0.913856	-0.00222875	NA	NA	0.53936	-0.0191069	NA	NA	0.693041	-0.0095518	NA	NA	0.454506	0.0155053	NA	NA
ENSG00000107833	NPM3	0.226028	-0.0135364	rs11191118	NA	0.546217	0.00768728	rs749694	NA	0.933461	0.00070702	NA	NA	0.707454	0.00365743	rs749694	NA	0.226028	-0.0135364	NA	NA	0.651067	-0.0109277	NA	NA	0.0885658	-0.0321515	NA	NA	0.52906	0.00950118	NA	NA	0.224711	-0.0315026	NA	NA	0.745628	-0.0106191	NA	NA	0.200675	0.0369451	NA	NA	0.825981	-0.00699152	NA	NA
ENSG00000173915	USMG5	0.228939	-0.0640185	rs7911488	NA	0.0300633	-0.178989	rs7911488	NA	0.0254865	-0.154196	rs7911488	NA	0.0135898	-0.157272	rs7911488	NA	0.228939	-0.0640185	NA	NA	0.628686	0.0113454	NA	NA	0.106371	-0.108312	rs11191683	NA	0.540415	-0.011327	NA	NA	0.167169	-0.0205466	NA	NA	0.0504945	0.0403834	NA	NA	0.112471	0.0410911	NA	NA	0.000771484	0.0798019	NA	NA
ENSG00000107874	CUEDC2	0.311846	-0.00811823	NA	NA	0.140138	-0.0146463	rs7893954	NA	0.201071	-0.0106269	rs11191242	NA	0.0722228	-0.015309	rs10444022	NA	0.311846	-0.00811823	NA	NA	0.0204234	-0.0629317	NA	NA	0.366329	0.0121443	NA	NA	0.820897	0.00290673	NA	NA	0.549674	0.00921677	NA	NA	0.319643	-0.0368037	NA	NA	0.745478	-0.00806977	NA	NA	0.636912	-0.011172	NA	NA
ENSG00000148840	PPRC1	0.356073	-0.00715826	NA	NA	0.158076	-0.0147752	NA	NA	0.677595	-0.0038591	rs2815401	NA	0.950257	0.000389984	rs1044476	NA	0.356073	-0.00715826	NA	NA	0.682441	-0.0146425	NA	NA	0.197324	0.0215491	chr10:103643173:I	NA	0.291859	-0.0140696	NA	NA	0.946512	0.00125598	NA	NA	0.227702	0.0334037	NA	NA	0.750991	0.00743741	NA	NA	0.800977	-0.0061209	NA	NA
ENSG00000185933	CALHM1	0.430643	-0.00307423	NA	NA	0.707823	-0.00256123	NA	NA	0.0444121	0.00946744	NA	NA	0.819628	-0.000965315	NA	NA	0.430643	-0.00307423	NA	NA	0.398112	0.0152927	rs1997064	NA	0.143041	0.0130133	NA	NA	0.50967	-0.0055676	NA	NA	0.589971	-0.00493197	NA	NA	0.866768	-0.0119049	NA	NA	NA	NA	NA	NA	NA	NA	NA	NA
ENSG00000166169	POLL	0.476263	0.00382493	rs17114146	NA	0.248381	-0.00700498	NA	NA	0.992418	-7.46215e-05	rs4451650	NA	0.653029	-0.00243476	rs3730484	NA	0.476263	0.00382493	rs4244347	NA	0.799763	-0.00903452	rs4917405	NA	0.145376	0.0125579	NA	NA	0.409951	0.00600826	NA	NA	0.961198	-0.000366396	NA	NA	0.123137	-0.0426135	NA	NA	0.197057	-0.0369532	NA	NA	0.540475	-0.0178416	NA	NA
ENSG00000107862	GBF1	0.483193	-0.00784014	NA	NA	0.409313	0.00871748	NA	NA	0.862357	-0.00139413	rs17779355	NA	0.287499	-0.00869521	NA	NA	0.483193	-0.00784014	NA	NA	0.162928	0.0970097	rs670213	NA	0.188932	-0.0150884	NA	NA	0.553175	-0.00695667	NA	NA	0.819727	0.00395395	NA	NA	0.0142549	0.0730022	NA	NA	0.172767	0.0299865	NA	NA	0.644682	-0.0114162	NA	NA
ENSG00000119915	ELOVL3	0.577537	-0.0022259	NA	NA	0.469733	0.00904919	NA	NA	0.0390583	-0.0158348	NA	NA	0.683896	-0.00294949	rs4919694	NA	0.577537	-0.0022259	NA	NA	0.0834597	0.0302314	NA	NA	0.720835	0.00497224	NA	NA	0.771624	0.00266065	NA	NA	0.641787	-0.00576759	NA	NA	0.422247	0.0409458	NA	NA	0.707664	-0.0147763	NA	NA	0.799298	-0.0086891	NA	NA
ENSG00000171206	TRIM8	0.66845	0.00434208	NA	NA	2.4669e-24	-0.197655	rs2274351	0.0209943	2.45297e-07	0.0429182	rs2274351	0.213017	0.000138765	0.0271462	rs11594179	0.520148	0.66845	0.00434208	NA	NA	0.278218	-0.0191598	rs10883712	NA	0.145512	0.0386462	rs7905481	NA	0.915931	-0.00154459	NA	NA	0.0457798	0.0324412	NA	NA	0.0351542	0.0641608	NA	NA	2.92203e-06	0.108994	rs35959091	0.573092	0.000386354	0.10072	NA	NA
ENSG00000214435	AS3MT	0.71974	-0.00156476	NA	NA	0.0368942	0.0248224	NA	NA	0.646246	0.00319115	NA	NA	0.457747	0.0045542	NA	NA	0.71974	-0.00156476	rs7917547	NA	0.54956	0.0116561	rs4917911	NA	0.447418	0.00969622	NA	NA	0.485285	-0.00756224	NA	NA	0.156031	-0.0137765	NA	NA	4.49006e-07	-0.288613	rs4919690	0.0156085	2.60865e-06	-0.241732	rs7096169	0.0010915	2.05802e-07	-0.282355	rs11191424	0.0127872
ENSG00000148842	CNNM2	0.770176	-0.00109432	NA	NA	0.528138	0.00341589	NA	NA	0.234672	-0.00492423	NA	NA	0.00283357	-0.0207422	rs5870	NA	0.770176	-0.00109432	NA	NA	0.401879	-0.0154696	rs11190699	NA	0.975948	-0.000235998	NA	NA	0.95655	-0.000449355	NA	NA	0.961951	-0.00051031	NA	NA	0.308969	0.0390927	NA	NA	0.190534	0.0427077	NA	NA	0.673891	-0.0126325	NA	NA
ENSG00000148835	TAF5	0.827663	0.00161633	NA	NA	0.174966	0.0172924	rs12769390	NA	0.495208	-0.00586126	NA	NA	0.748244	0.00249497	NA	NA	0.827663	0.00161633	NA	NA	0.0200083	-0.100074	NA	NA	0.594368	0.0106738	NA	NA	0.592464	-0.00519844	NA	NA	0.665939	-0.00429397	NA	NA	0.383374	0.0321226	NA	NA	0.0211091	-0.0804818	NA	NA	0.462826	0.0277792	NA	NA
ENSG00000198408	MGEA5	0.865508	0.00178999	rs7897	NA	0.879139	-0.00144032	rs11591787	NA	0.700937	0.00371407	NA	NA	0.57186	-0.00471853	rs12781083	NA	0.865508	0.00178999	NA	NA	0.17266	-0.0270686	rs1361265	NA	0.861235	-0.00320626	NA	NA	NA	NA	NA	NA	NA	NA	NA	NA	NA	NA	NA	NA	NA	NA	NA	NA	NA	NA	NA	NA
ENSG00000148843	PDCD11	0.934778	-0.00041519	NA	NA	0.444354	-0.0101492	NA	NA	0.274877	-0.00730915	NA	NA	0.880021	-0.00097182	NA	NA	0.934778	-0.00041519	NA	NA	0.940305	-0.00146233	rs11190990	NA	0.912527	-0.00210785	NA	NA	0.436901	0.00685167	NA	NA	0.430533	-0.0102041	NA	NA	0.251176	0.0379069	NA	NA	0.165973	0.0310183	NA	NA	0.897815	0.00336237	NA	NA
ENSG00000138172	CALHM2	0.938206	0.0010432	rs10883869	NA	0.885102	-0.00204852	rs10883869	NA	0.00366479	-0.0426586	rs10883869	NA	0.0969062	-0.0210132	rs3740382	NA	0.938206	0.0010432	rs71471284	NA	0.857322	0.00224737	NA	NA	0.610179	0.00921057	NA	NA	0.954906	-0.0006154	NA	NA	0.934165	-0.00141409	NA	NA	0.160653	-0.0408618	NA	NA	0.6357	-0.00883203	NA	NA	0.857094	-0.00390501	NA	NA
ENSG00000076685	NT5C2	0.959407	-0.000513487	rs2275271	NA	0.112076	-0.0157717	NA	NA	0.163205	-0.0117774	NA	NA	0.00616023	-0.0204712	NA	NA	0.959407	-0.000513487	NA	NA	0.846112	0.00298984	NA	NA	0.195562	-0.0222292	rs12775431	NA	0.954634	-0.000756913	NA	NA	0.0835444	0.0321893	NA	NA	0.357081	-0.0295451	NA	NA	0.0618507	-0.0488514	NA	NA	0.752015	-0.0085726	NA	NA
ENSG00000156398	SFXN2	0.999576	-1.87672e-06	NA	NA	0.430103	0.00339567	NA	NA	0.0567929	0.00764252	NA	NA	0.0542934	0.00649806	NA	NA	0.999576	-1.87672e-06	NA	NA	0.119337	-0.0285834	rs2902548	NA	0.0344934	0.014091	NA	NA	0.222029	-0.00845524	NA	NA	0.0448643	-0.0133126	NA	NA	2.77834e-08	0.151985	rs11191381	0.0161171	0.0420112	0.0678115	NA	NA	0.0733664	0.0548938	NA	NA
PP4, posterior probabilty of a shared causal locus.
