# Supplementary material for: Genome-wide association study of leprosy in Malawi and Mali
Source: PLoS Pathog. 2022 Sep 19;18(9):e1010312. doi: 10.1371/journal.ppat.1010312 (PMC9624411; doi:10.1371/journal.ppat.1010312)
Supplement: S9 Table — (XLSX) [file ppat.1010312.s022.xlsx]

## Sheet: Sheet1
	Allele frequency				Association statistics
HLA allele	Malawi: cases	Malawi: controls	Mali: cases	Mali: controls	Malawi: OR (95% CI)	Malawi: P-value	Mali: OR (95% CI)	Mali: P-value	Meta: OR (95% CI)	Meta: P-value	Meta: FDR
HLA-DQB1*04:02	0.107394	0.0579268	0.0961538	0.0434084	2.06 (1.33-3.19)	0.000976366	2.18 (1.13-4.22)	0.0141709	2.1 (1.46-3.02)	6.73821e-05	0.0062682
HLA-DQA1*04:01	0.119718	0.0731707	0.141827	0.0916399	1.77 (1.18-2.65)	0.00496473	1.7 (1.03-2.81)	0.0332373	1.74 (1.27-2.39)	0.000533438	0.0156449
HLA-B*49:01	0.00528169	0.0228659	0.0120192	0.0289389	0.2 (0.06-0.72)	0.00442546	0.28 (0.1-0.79)	0.00979185	0.24 (0.11-0.55)	0.000602256	0.0156449
HLA-DRB1*03:02	0.100352	0.0564024	0.0817308	0.0434084	1.94 (1.25-3.03)	0.00282129	1.79 (0.92-3.47)	0.0743337	1.89 (1.31-2.74)	0.000672901	0.0156449
HLA-DRB1*10:01	0.056338	0.0304878	0.0456731	0.0305466	1.9 (1.08-3.36)	0.0240285	3.3 (1.11-9.87)	0.0159251	2.14 (1.29-3.55)	0.00317448	0.0590453
HLA-C*08:02	0.0598592	0.0304878	0.0288462	0.0209003	2.06 (1.17-3.64)	0.0103081	1.98 (0.62-6.34)	0.227492	2.05 (1.23-3.41)	0.00590058	0.0811458
HLA-B*42:01	0.105634	0.0655488	0.0769231	0.0546624	1.72 (1.12-2.62)	0.011549	1.48 (0.78-2.82)	0.227002	1.64 (1.15-2.34)	0.00610775	0.0811458
HLA-B*14:02	0.0334507	0.0152439	0.0216346	0.011254	2.43 (1.1-5.37)	0.0237164	1.91 (0.5-7.28)	0.322487	2.28 (1.15-4.52)	0.0176229	0.185184
HLA-DPB1*13:01	0.0352113	0.0503049	0.0384615	0.0771704	0.72 (0.41-1.28)	0.257942	0.45 (0.23-0.89)	0.0187783	0.59 (0.38-0.92)	0.0184986	0.185184
HLA-C*04:01	0.125	0.179878	0.21875	0.236334	0.66 (0.48-0.9)	0.00764522	0.92 (0.63-1.32)	0.636098	0.76 (0.59-0.96)	0.0210777	0.185184
HLA-DQA1*05:01	0.181338	0.214939	0.254808	0.327974	0.8 (0.6-1.06)	0.120897	0.74 (0.52-1.04)	0.083348	0.77 (0.62-0.96)	0.0219035	0.185184
HLA-C*17:01	0.112676	0.0762195	0.0889423	0.0755627	1.56 (1.04-2.33)	0.0304894	1.28 (0.71-2.3)	0.400074	1.46 (1.05-2.04)	0.0248287	0.192422
HLA-DPA1*02:02	0.25	0.202744	0.237981	0.196141	1.3 (1-1.69)	0.0534786	1.23 (0.85-1.78)	0.277786	1.27 (1.03-1.58)	0.0281907	0.201672
HLA-A*33:03	0.0228873	0.0137195	0.0889423	0.062701	1.75 (0.73-4.18)	0.205299	1.67 (0.9-3.08)	0.0915287	1.69 (1.03-2.8)	0.0394886	0.240122
HLA-B*44:03	0.0264085	0.0442073	0.0120192	0.022508	0.57 (0.3-1.09)	0.0824791	0.49 (0.15-1.61)	0.23661	0.55 (0.31-0.97)	0.039821	0.240122
HLA-DRB3*02:02	0.262324	0.309451	0.206731	0.249196	0.77 (0.6-1)	0.0486104	0.87 (0.6-1.26)	0.457081	0.8 (0.65-0.99)	0.0413113	0.240122
HLA-DRB3*01:01	0.151408	0.126524	0.173077	0.12701	1.29 (0.92-1.81)	0.141532	1.37 (0.88-2.13)	0.162199	1.32 (1.01-1.72)	0.0448847	0.245546
HLA-DQA1*03:01	0.0757042	0.0914634	0.0408654	0.0643087	0.81 (0.53-1.24)	0.331152	0.51 (0.27-0.96)	0.0353965	0.7 (0.5-1)	0.049812	0.257362
HLA-C*02:10	0.0228873	0.0487805	0.0120192	0.0144695	0.47 (0.24-0.92)	0.0232295	1.13 (0.26-4.89)	0.864933	0.55 (0.3-1.01)	0.0554701	0.271512
HLA-DPA1*02:01	0.205986	0.242378	0.454327	0.490354	0.83 (0.63-1.1)	0.194757	0.81 (0.6-1.1)	0.170178	0.82 (0.67-1.01)	0.0605393	0.281508
HLA-DRB1*03:01	0.0580986	0.0746951	0.03125	0.0546624	0.73 (0.46-1.15)	0.169912	0.59 (0.27-1.3)	0.191772	0.69 (0.47-1.03)	0.0670466	0.29327
HLA-C*03:02	0.0123239	0.0198171	0.0192308	0.0289389	0.61 (0.24-1.58)	0.299666	0.47 (0.18-1.22)	0.118285	0.54 (0.28-1.05)	0.0693757	0.29327
HLA-DQA1*01:01	0.202465	0.179878	0.108173	0.0819936	1.14 (0.86-1.51)	0.368834	1.8 (1.02-3.18)	0.036481	1.25 (0.97-1.61)	0.0879697	0.34798
HLA-DRB1*01:02	0.096831	0.070122	0.0432692	0.0369775	1.37 (0.9-2.09)	0.142214	1.45 (0.62-3.39)	0.378505	1.39 (0.95-2.02)	0.0898013	0.34798
HLA-DRB1*12:01	0.0352113	0.0533537	0.00480769	0.0160772	0.68 (0.38-1.19)	0.170566	0.45 (0.07-2.72)	0.374981	0.65 (0.38-1.12)	0.120649	0.448814
HLA-DPB1*01:01	0.350352	0.332317	0.425481	0.381029	1.08 (0.86-1.36)	0.50073	1.3 (0.95-1.76)	0.0981306	1.15 (0.96-1.39)	0.127801	0.457134
HLA-A*02:01	0.0897887	0.132622	0.0913462	0.0803859	0.68 (0.47-0.96)	0.0276588	1.19 (0.69-2.05)	0.528164	0.8 (0.59-1.08)	0.141161	0.483588
HLA-DQB1*03:19	0.0193662	0.027439	0.0697115	0.0836013	0.69 (0.32-1.5)	0.340943	0.73 (0.41-1.29)	0.281419	0.72 (0.45-1.13)	0.153354	0.483588
HLA-DQB1*06:03	0.0123239	0.0320122	0.03125	0.0289389	0.39 (0.16-0.93)	0.024978	1.09 (0.43-2.76)	0.861123	0.63 (0.33-1.19)	0.154706	0.483588
HLA-DRB4*99:01	0.116197	0.126524	0.127404	0.143087	1.09 (0.77-1.55)	0.614068	1.43 (0.93-2.22)	0.105989	1.22 (0.93-1.6)	0.160686	0.483588
HLA-A*68:02	0.096831	0.0884146	0.0649038	0.0450161	1.15 (0.79-1.69)	0.468626	1.81 (0.88-3.72)	0.0891923	1.27 (0.91-1.78)	0.161196	0.483588
HLA-DRB1*13:01	0.0475352	0.0670732	0.0432692	0.0418006	0.7 (0.42-1.16)	0.157384	0.89 (0.4-1.94)	0.761879	0.75 (0.49-1.15)	0.180599	0.512821
HLA-A*30:01	0.0897887	0.0640244	0.0697115	0.0643087	1.44 (0.94-2.22)	0.0960898	0.99 (0.55-1.8)	0.978448	1.27 (0.89-1.8)	0.183508	0.512821
HLA-DPB1*04:01	0.0334507	0.0426829	0.0144231	0.0192926	0.75 (0.41-1.38)	0.345838	0.56 (0.18-1.73)	0.314618	0.7 (0.41-1.2)	0.192847	0.512821
HLA-B*53:01	0.0809859	0.102134	0.146635	0.151125	0.77 (0.51-1.14)	0.18538	0.9 (0.58-1.38)	0.622968	0.82 (0.61-1.1)	0.192997	0.512821
HLA-C*07:01	0.0739437	0.0914634	0.0817308	0.0836013	0.76 (0.5-1.17)	0.208813	0.88 (0.52-1.5)	0.647267	0.81 (0.58-1.12)	0.207072	0.523402
HLA-DRB1*13:03	0.0123239	0.00914634	0.0552885	0.0418006	1.45 (0.48-4.38)	0.513748	1.5 (0.72-3.13)	0.273615	1.48 (0.8-2.74)	0.20947	0.523402
HLA-DQA1*01:03	0.0158451	0.035061	0.0456731	0.0401929	0.47 (0.21-1.04)	0.0513284	1.05 (0.47-2.33)	0.904886	0.7 (0.4-1.23)	0.213863	0.523402
HLA-DQB1*05:01	0.244718	0.228659	0.144231	0.125402	1.07 (0.82-1.4)	0.608942	1.45 (0.9-2.32)	0.118058	1.15 (0.91-1.46)	0.227962	0.538888
HLA-DQB1*03:01	0.119718	0.140244	0.177885	0.217042	0.82 (0.58-1.16)	0.258918	0.9 (0.59-1.36)	0.604725	0.85 (0.65-1.11)	0.23178	0.538888
HLA-A*29:02	0.0651408	0.0411585	0.0336538	0.0385852	1.58 (0.96-2.63)	0.0715865	0.76 (0.35-1.68)	0.503057	1.28 (0.84-1.96)	0.254018	0.571328
HLA-B*15:16	0.0246479	0.0198171	0.0192308	0.011254	1.27 (0.57-2.81)	0.554307	2.99 (0.61-14.66)	0.141661	1.51 (0.74-3.06)	0.258019	0.571328
HLA-DQB1*06:09	0.040493	0.0411585	0.0913462	0.0530547	0.99 (0.56-1.76)	0.96896	1.68 (0.91-3.13)	0.0905383	1.26 (0.83-1.93)	0.274952	0.594664
HLA-DRB4*01:01	0.0739437	0.0807927	0.115385	0.125402	0.92 (0.6-1.42)	0.718632	0.77 (0.49-1.21)	0.258252	0.85 (0.62-1.16)	0.29967	0.633393
HLA-A*74:01	0.0827465	0.0731707	0.0552885	0.0450161	1.14 (0.76-1.72)	0.530487	1.41 (0.69-2.89)	0.342477	1.2 (0.84-1.72)	0.313808	0.648537
HLA-A*03:01	0.0475352	0.0304878	0.0264423	0.0482315	1.57 (0.88-2.82)	0.125324	0.8 (0.33-1.92)	0.61856	1.28 (0.78-2.08)	0.325062	0.657191
HLA-DPB1*02:01	0.146127	0.143293	0.120192	0.109325	1.03 (0.74-1.42)	0.870707	1.5 (0.89-2.52)	0.122166	1.14 (0.87-1.5)	0.347607	0.687818
HLA-B*18:01	0.0633803	0.0411585	0.0144231	0.0321543	1.64 (0.96-2.8)	0.0670079	0.43 (0.15-1.24)	0.112241	1.25 (0.78-2.02)	0.35547	0.688723
HLA-DRB3*03:01	0.109155	0.10061	0.158654	0.12701	1.1 (0.76-1.59)	0.601129	1.18 (0.76-1.83)	0.453422	1.13 (0.86-1.5)	0.379047	0.698213
HLA-DRB1*13:02	0.0580986	0.0533537	0.120192	0.0948553	1.12 (0.69-1.82)	0.651024	1.23 (0.74-2.03)	0.422758	1.17 (0.82-1.66)	0.379629	0.698213
HLA-C*14:02	0.0123239	0.00914634	0.0240385	0.0144695	1.45 (0.48-4.41)	0.510215	1.39 (0.46-4.23)	0.558275	1.42 (0.65-3.12)	0.382891	0.698213
HLA-DRB1*07:01	0.0739437	0.054878	0.0889423	0.085209	1.41 (0.88-2.26)	0.154096	0.91 (0.54-1.55)	0.740527	1.16 (0.82-1.66)	0.399428	0.714362
HLA-A*68:01	0.0158451	0.0137195	0.0480769	0.0466238	1.16 (0.45-3)	0.752348	1.34 (0.63-2.87)	0.445511	1.27 (0.7-2.3)	0.432988	0.759771
HLA-DQB1*06:02	0.227113	0.230183	0.103365	0.141479	0.98 (0.75-1.29)	0.907958	0.73 (0.45-1.18)	0.195377	0.92 (0.72-1.16)	0.461121	0.794153
HLA-C*02:02	0.0633803	0.0487805	0.0961538	0.11254	1.35 (0.81-2.22)	0.245096	0.95 (0.56-1.6)	0.84347	1.14 (0.79-1.64)	0.482889	0.803257
HLA-B*07:02	0.0669014	0.0625	0.0384615	0.0482315	1.1 (0.69-1.76)	0.683641	1.39 (0.57-3.39)	0.467365	1.16 (0.77-1.75)	0.488004	0.803257
HLA-A*34:02	0.0264085	0.035061	0.0408654	0.0418006	0.79 (0.41-1.53)	0.477867	0.91 (0.43-1.96)	0.814149	0.84 (0.51-1.38)	0.492319	0.803257
HLA-DPB1*17:01	0.0457746	0.0365854	0.146635	0.14791	1.32 (0.75-2.31)	0.337763	0.73 (0.49-1.1)	0.129473	0.89 (0.64-1.24)	0.504468	0.808888
HLA-B*51:01	0.0140845	0.00914634	0.0456731	0.0546624	1.46 (0.53-4.02)	0.460651	0.66 (0.34-1.29)	0.224405	0.84 (0.48-1.46)	0.535982	0.844853
HLA-B*15:03	0.0669014	0.0853659	0.0841346	0.0868167	0.78 (0.5-1.21)	0.260617	1.14 (0.65-1.99)	0.648756	0.9 (0.64-1.27)	0.550647	0.853503
HLA-C*07:02	0.0704225	0.0670732	0.0480769	0.0514469	1.07 (0.68-1.68)	0.781225	1.25 (0.59-2.66)	0.551504	1.11 (0.75-1.65)	0.587052	0.89317
HLA-A*02:02	0.0228873	0.0289634	0.0480769	0.0450161	0.81 (0.39-1.68)	0.571275	0.93 (0.45-1.94)	0.850712	0.87 (0.52-1.46)	0.595447	0.89317
HLA-DQB1*02:01	0.132042	0.131098	0.0576923	0.0787781	0.99 (0.7-1.4)	0.962465	0.75 (0.41-1.38)	0.357862	0.93 (0.69-1.25)	0.623247	0.913111
HLA-DPB1*03:01	0.0721831	0.0655488	0.0216346	0.0450161	1.11 (0.7-1.77)	0.650258	0.42 (0.17-1.02)	0.0539063	0.91 (0.6-1.36)	0.635659	0.913111
HLA-A*01:01	0.0123239	0.0213415	0.0432692	0.0434084	0.54 (0.21-1.37)	0.184519	1.24 (0.55-2.79)	0.600677	0.87 (0.47-1.6)	0.647956	0.913111
HLA-B*15:10	0.0721831	0.0731707	0.0216346	0.022508	1.03 (0.67-1.59)	0.898668	1.99 (0.55-7.18)	0.262581	1.1 (0.73-1.66)	0.648014	0.913111
HLA-B*08:01	0.0316901	0.0289634	0.0384615	0.0257235	1.03 (0.52-2.01)	0.937081	1.3 (0.55-3.05)	0.542423	1.12 (0.66-1.91)	0.663027	0.920321
HLA-DRB1*11:01	0.146127	0.153963	0.0528846	0.0707395	0.92 (0.67-1.27)	0.618599	1.03 (0.51-2.06)	0.933533	0.94 (0.7-1.26)	0.676601	0.925351
HLA-DPB1*04:02	0.132042	0.135671	0.0913462	0.0675241	0.93 (0.66-1.3)	0.658678	1.59 (0.88-2.86)	0.113025	1.06 (0.79-1.43)	0.69634	0.938545
HLA-C*03:04	0.0757042	0.0716463	0.0336538	0.0385852	1.1 (0.72-1.68)	0.657942	0.97 (0.43-2.19)	0.942733	1.07 (0.74-1.56)	0.71807	0.941248
HLA-DRB1*09:01	0.0316901	0.0289634	0.0144231	0.0176849	1.12 (0.57-2.19)	0.749418	1.08 (0.3-3.94)	0.905732	1.11 (0.61-2.01)	0.736111	0.941248
HLA-DRB1*08:04	0.0228873	0.0259146	0.0769231	0.0948553	0.84 (0.39-1.79)	0.650641	0.98 (0.55-1.76)	0.944101	0.93 (0.58-1.47)	0.742252	0.941248
HLA-B*45:01	0.0862676	0.089939	0.0360577	0.0353698	0.95 (0.63-1.44)	0.807234	0.93 (0.42-2.03)	0.851476	0.94 (0.65-1.36)	0.762049	0.941248
HLA-DRB1*15:03	0.137324	0.137195	0.0889423	0.0787781	1.04 (0.74-1.44)	0.831784	1.07 (0.61-1.86)	0.823045	1.04 (0.79-1.39)	0.767096	0.941248
HLA-DQB1*06:04	0.0158451	0.00914634	0.0144231	0.0176849	1.85 (0.65-5.3)	0.243894	0.65 (0.22-1.94)	0.446761	1.12 (0.53-2.38)	0.768188	0.941248
HLA-DPA1*01:03	0.360915	0.364329	0.199519	0.210611	0.98 (0.77-1.25)	0.880554	0.94 (0.63-1.4)	0.748426	0.97 (0.79-1.19)	0.769192	0.941248
HLA-DRB3*99:01	0.464789	0.434451	0.454327	0.485531	1.12 (0.89-1.42)	0.323108	0.87 (0.64-1.19)	0.393542	1.03 (0.85-1.24)	0.779361	0.941306
HLA-DQA1*01:02	0.323944	0.309451	0.295673	0.292605	1.06 (0.83-1.36)	0.632928	0.96 (0.69-1.35)	0.820467	1.03 (0.84-1.25)	0.801325	0.955426
HLA-DQA1*02:01	0.0457746	0.0426829	0.0961538	0.0836013	1.1 (0.63-1.91)	0.737096	1 (0.59-1.69)	0.983546	1.05 (0.72-1.53)	0.814119	0.957506
HLA-A*02:05	0.00880282	0.0167683	0.0360577	0.0192926	0.54 (0.19-1.59)	0.251734	2.1 (0.74-5.99)	0.144093	1.09 (0.51-2.31)	0.823661	0.957506
HLA-B*35:01	0.0211268	0.0289634	0.0913462	0.0803859	0.71 (0.33-1.51)	0.366749	1.13 (0.65-1.97)	0.65573	0.96 (0.61-1.5)	0.864592	0.978734
HLA-DPA1*03:01	0.15669	0.172256	0.108173	0.0948553	0.86 (0.63-1.17)	0.33778	1.43 (0.85-2.41)	0.173146	0.98 (0.75-1.28)	0.890209	0.978734
HLA-DRB5*99:01	0.15669	0.161585	0.117788	0.106109	1.03 (0.75-1.41)	0.849791	0.99 (0.61-1.59)	0.94806	1.02 (0.78-1.32)	0.900978	0.978734
HLA-DQB1*02:02	0.0334507	0.035061	0.0841346	0.0707395	0.96 (0.51-1.78)	0.889863	1.08 (0.61-1.91)	0.781628	1.02 (0.67-1.56)	0.912526	0.978734
HLA-B*58:01	0.0422535	0.0487805	0.0456731	0.0273312	0.86 (0.5-1.49)	0.594497	1.5 (0.67-3.36)	0.318157	1.03 (0.65-1.61)	0.912795	0.978734
HLA-A*30:02	0.15493	0.13872	0.0841346	0.101286	1.1 (0.81-1.48)	0.552026	0.73 (0.44-1.22)	0.231607	0.99 (0.76-1.28)	0.918224	0.978734
HLA-DPB1*11:01	0.0123239	0.0106707	0.0168269	0.0257235	1.38 (0.47-4.06)	0.559793	0.67 (0.23-1.98)	0.471196	0.96 (0.45-2.07)	0.922746	0.978734
HLA-DRB5*01:01	0.151408	0.152439	0.0913462	0.085209	1 (0.73-1.38)	0.995433	0.95 (0.56-1.62)	0.853898	0.99 (0.75-1.3)	0.928842	0.978734
HLA-C*16:01	0.084507	0.0823171	0.209135	0.186495	1.05 (0.69-1.58)	0.833069	0.98 (0.68-1.43)	0.928005	1.01 (0.77-1.33)	0.939385	0.978734
HLA-DRB1*11:02	0.0228873	0.0335366	0.0649038	0.0578778	0.69 (0.35-1.35)	0.270194	1.41 (0.72-2.78)	0.308079	0.99 (0.61-1.59)	0.954109	0.978734
HLA-C*18:01	0.0739437	0.070122	0.0168269	0.0176849	1.04 (0.67-1.6)	0.86369	0.84 (0.27-2.59)	0.759198	1.01 (0.67-1.52)	0.960234	0.978734
HLA-A*23:01	0.142606	0.125	0.0961538	0.122186	1.14 (0.82-1.58)	0.448001	0.76 (0.48-1.22)	0.257884	0.99 (0.76-1.3)	0.96821	0.978734
HLA-C*06:02	0.110915	0.106707	0.0480769	0.0418006	1.02 (0.71-1.47)	0.907356	0.92 (0.45-1.89)	0.825876	1 (0.72-1.38)	0.996638	0.996638
OR, odds ratio.
CI, confidence interval.
