# Supplementary material for: Genome-wide association study of leprosy in Malawi and Mali
Source: PLoS Pathog. 2022 Sep 19;18(9):e1010312. doi: 10.1371/journal.ppat.1010312 (PMC9624411; doi:10.1371/journal.ppat.1010312)
Supplement: S13 Table — (XLSX) [file ppat.1010312.s026.xlsx]

## Sheet: Sheet1
		Malawi	Mali
	Total pre-QC	599144
	Total (unique) pre-QC	531731
	Autosomal pre-QC	509535
Exclusions	Missingness	56522	51017
	MAF	101586	91953
	HWE	158	23
	Plate effect	33	9
	Autosomal post-QC	351236	367433
